# Supplementary material for: Inhibition of (dppf)nickel-catalysed Suzuki–Miyaura cross-coupling reactions by α-halo-N-heterocycles
Source: Chem Sci. 2021 Oct 11;12(42):14074–82. doi: 10.1039/d1sc04582b (PMC8565371; doi:10.1039/d1sc04582b)
Supplement: SC-012-D1SC04582B-s003 [file SC-012-D1SC04582B-s003.cif]

# Electronic Supplementary Material (ESI) for Chemical Science.
# This journal is © The Royal Society of Chemistry 2021

####################################################################### 
# 
# This file contains crystal structure data downloaded from the 
# Cambridge Structural Database (CSD) hosted by the Cambridge 
# Crystallographic Data Centre (CCDC).
# 
# Full information about CCDC data access policies and citation 
# guidelines are available at http://www.ccdc.cam.ac.uk/access/V1 
# 
# Audit and citation data items may have been added by the CCDC. 
# Please retain this information to preserve the provenance of 
# this file and to allow appropriate attribution of the data. 
# 
#######################################################################

data_nelson_nmr_nicoddpp
_database_code_depnum_ccdc_archive 'CCDC 2103814'
loop_
_audit_author_name
_audit_author_address
'Alan Kennedy'
;University of Strathclyde
United Kingdom
;
_audit_update_record             
;
2021-08-17 deposited with the CCDC.	2021-10-11 downloaded from the CCDC.
;

#------------------------------------------------
#----------  COMPOUND  3-CL  -------------------
#------------------------------------------------


_audit_creation_method           SHELXL-2014/7
_shelx_SHELXL_version_number     2014/7
_chemical_name_systematic        ?
_chemical_name_common            ?
_chemical_melting_point          ?
_chemical_formula_moiety         ?
_chemical_formula_sum            'C56 H48 Cl2 Fe N2 Ni2 P2'
_chemical_formula_weight         1055.07

loop_
_atom_type_symbol
_atom_type_description
_atom_type_scat_dispersion_real
_atom_type_scat_dispersion_imag
_atom_type_scat_source
Ni Ni -3.0029 0.5091 'International Tables Vol C Tables 4.2.6.8 and 6.1.1.4'
Fe Fe -1.1336 3.1974 'International Tables Vol C Tables 4.2.6.8 and 6.1.1.4'
Cl Cl 0.3639 0.7018 'International Tables Vol C Tables 4.2.6.8 and 6.1.1.4'
P P 0.2955 0.4335 'International Tables Vol C Tables 4.2.6.8 and 6.1.1.4'
N N 0.0311 0.0180 'International Tables Vol C Tables 4.2.6.8 and 6.1.1.4'
C C 0.0181 0.0091 'International Tables Vol C Tables 4.2.6.8 and 6.1.1.4'
H H 0.0000 0.0000 'International Tables Vol C Tables 4.2.6.8 and 6.1.1.4'

_space_group_crystal_system      monoclinic
_space_group_IT_number           15
_space_group_name_H-M_alt        'C 2/c'
_space_group_name_Hall           '-C 2yc'

_shelx_space_group_comment       
;
The symmetry employed for this shelxl refinement is uniquely defined
by the following loop, which should always be used as a source of
symmetry information in preference to the above space-group names.
They are only intended as comments.
;

loop_
_space_group_symop_operation_xyz
'x, y, z'
'-x, y, -z+1/2'
'x+1/2, y+1/2, z'
'-x+1/2, y+1/2, -z+1/2'
'-x, -y, -z'
'x, -y, z-1/2'
'-x+1/2, -y+1/2, -z'
'x+1/2, -y+1/2, z-1/2'

_cell_length_a                   22.6705(3)
_cell_length_b                   10.5061(2)
_cell_length_c                   19.7987(3)
_cell_angle_alpha                90
_cell_angle_beta                 90.4215(13)
_cell_angle_gamma                90
_cell_volume                     4715.50(13)
_cell_formula_units_Z            4
_cell_measurement_temperature    123(2)
_cell_measurement_reflns_used    5600
_cell_measurement_theta_min      4.5180
_cell_measurement_theta_max      73.0130


_exptl_crystal_description       slab
_exptl_crystal_colour            red
_exptl_crystal_density_meas      ?
_exptl_crystal_density_method    ?
_exptl_crystal_density_diffrn    1.486
_exptl_crystal_F_000             2176
_exptl_transmission_factor_min   ?
_exptl_transmission_factor_max   ?
_exptl_crystal_size_max          0.4
_exptl_crystal_size_mid          0.3
_exptl_crystal_size_min          0.1
_exptl_absorpt_coefficient_mu    5.359
_shelx_estimated_absorpt_T_min   ?
_shelx_estimated_absorpt_T_max   ?
_exptl_absorpt_correction_T_min  0.29606
_exptl_absorpt_correction_T_max  1.00000
_exptl_absorpt_correction_type   multi-scan
_exptl_absorpt_process_details   
;
CrysAlisPro, Agilent Technologies,
Version 1.171.37.35 (release 13-08-2014 CrysAlis171 .NET)
(compiled Aug 13 2014,18:06:01)
Empirical absorption correction using spherical harmonics,
 implemented in SCALE3 ABSPACK scaling algorithm.
;

_exptl_absorpt_special_details   ?
_diffrn_ambient_temperature      123(2)
_diffrn_radiation_wavelength     1.54184
_diffrn_radiation_type           CuK\a
_diffrn_source                   'sealed tube'
_diffrn_measurement_device_type  'Oxford Diffraction Gemini S'
_diffrn_measurement_method       'omega scans'
_diffrn_detector_area_resol_mean ?
_diffrn_reflns_number            9541
_diffrn_reflns_av_unetI/netI     0.0350
_diffrn_reflns_av_R_equivalents  0.0285
_diffrn_reflns_limit_h_min       -21
_diffrn_reflns_limit_h_max       27
_diffrn_reflns_limit_k_min       -12
_diffrn_reflns_limit_k_max       12
_diffrn_reflns_limit_l_min       -24
_diffrn_reflns_limit_l_max       24
_diffrn_reflns_theta_min         4.467
_diffrn_reflns_theta_max         73.171
_diffrn_reflns_theta_full        70.000
_diffrn_measured_fraction_theta_max 0.982
_diffrn_measured_fraction_theta_full 0.997
_diffrn_reflns_Laue_measured_fraction_max 0.982
_diffrn_reflns_Laue_measured_fraction_full 0.997
_diffrn_reflns_point_group_measured_fraction_max 0.982
_diffrn_reflns_point_group_measured_fraction_full 0.997
_reflns_number_total             4646
_reflns_number_gt                4335
_reflns_threshold_expression     'I > 2\s(I)'
_reflns_Friedel_coverage         0.000
_reflns_Friedel_fraction_max     .
_reflns_Friedel_fraction_full    .

_reflns_special_details          
;
Chiller fail.
Last 10% of data was collected after sample warmed + recooled


 Reflections were merged by SHELXL according to the crystal
 class for the calculation of statistics and refinement.
 
 _reflns_Friedel_fraction is defined as the number of unique
 Friedel pairs measured divided by the number that would be
 possible theoretically, ignoring centric projections and
 systematic absences.
;

_computing_data_collection       CrysalisPro
_computing_cell_refinement       CrysalisPro
_computing_data_reduction        CrysalisPro
_computing_structure_solution    SIR92
_computing_structure_refinement  'SHELXL-2014/7 (Sheldrick, 2014)'
_computing_molecular_graphics    ?
_computing_publication_material  SHELXL
_refine_special_details          ?
_refine_ls_structure_factor_coef Fsqd
_refine_ls_matrix_type           full
_refine_ls_weighting_scheme      calc
_refine_ls_weighting_details     
'w=1/[\s^2^(Fo^2^)+(0.0598P)^2^+2.1427P] where P=(Fo^2^+2Fc^2^)/3'
_atom_sites_solution_primary     ?
_atom_sites_solution_secondary   ?
_atom_sites_solution_hydrogens   geom
_refine_ls_hydrogen_treatment    constr
_refine_ls_extinction_method     none
_refine_ls_extinction_coef       .
_refine_ls_number_reflns         4646
_refine_ls_number_parameters     294
_refine_ls_number_restraints     0
_refine_ls_R_factor_all          0.0372
_refine_ls_R_factor_gt           0.0343
_refine_ls_wR_factor_ref         0.0920
_refine_ls_wR_factor_gt          0.0898
_refine_ls_goodness_of_fit_ref   1.039
_refine_ls_restrained_S_all      1.039
_refine_ls_shift/su_max          0.001
_refine_ls_shift/su_mean         0.000

loop_
_atom_site_label
_atom_site_type_symbol
_atom_site_fract_x
_atom_site_fract_y
_atom_site_fract_z
_atom_site_U_iso_or_equiv
_atom_site_adp_type
_atom_site_occupancy
_atom_site_site_symmetry_order
_atom_site_calc_flag
_atom_site_refinement_flags_posn
_atom_site_refinement_flags_adp
_atom_site_refinement_flags_occupancy
_atom_site_disorder_assembly
_atom_site_disorder_group
Ni1 Ni 0.93223(2) 0.28642(3) 0.25873(2) 0.01405(10) Uani 1 1 d . . . . .
Fe1 Fe 1.0000 -0.12001(4) 0.2500 0.01233(11) Uani 1 2 d S T P . .
Cl1 Cl 0.87653(2) 0.21705(4) 0.34320(2) 0.01869(11) Uani 1 1 d . . . . .
P1 P 0.90009(2) 0.13278(4) 0.19488(2) 0.01326(11) Uani 1 1 d . . . . .
N1 N 1.02271(7) 0.39409(15) 0.18198(8) 0.0161(3) Uani 1 1 d . . . . .
C1 C 0.96358(9) 0.37876(17) 0.18635(9) 0.0165(4) Uani 1 1 d . . . . .
C2 C 0.92703(9) 0.44108(19) 0.13876(10) 0.0208(4) Uani 1 1 d . . . . .
H2 H 0.8855 0.4300 0.1404 0.025 Uiso 1 1 calc R U . . .
C3 C 0.95138(10) 0.5181(2) 0.08977(10) 0.0252(4) Uani 1 1 d . . . . .
H3 H 0.9267 0.5616 0.0584 0.030 Uiso 1 1 calc R U . . .
C4 C 1.01203(10) 0.5314(2) 0.08665(10) 0.0245(4) Uani 1 1 d . . . . .
H4 H 1.0295 0.5838 0.0532 0.029 Uiso 1 1 calc R U . . .
C5 C 1.04646(9) 0.46719(19) 0.13294(10) 0.0204(4) Uani 1 1 d . . . . .
H5 H 1.0882 0.4744 0.1304 0.024 Uiso 1 1 calc R U . . .
C6 C 0.92051(8) 0.13226(17) 0.10612(9) 0.0159(4) Uani 1 1 d . . . . .
C7 C 0.97998(8) 0.14766(18) 0.09055(10) 0.0175(4) Uani 1 1 d . . . . .
H7 H 1.0084 0.1526 0.1259 0.021 Uiso 1 1 calc R U . . .
C8 C 0.99799(9) 0.1558(2) 0.02388(10) 0.0228(4) Uani 1 1 d . . . . .
H8 H 1.0385 0.1674 0.0137 0.027 Uiso 1 1 calc R U . . .
C9 C 0.95676(10) 0.1470(2) -0.02785(10) 0.0266(4) Uani 1 1 d . . . . .
H9 H 0.9691 0.1527 -0.0735 0.032 Uiso 1 1 calc R U . . .
C10 C 0.89772(11) 0.1301(2) -0.01322(11) 0.0300(5) Uani 1 1 d . . . . .
H10 H 0.8697 0.1228 -0.0489 0.036 Uiso 1 1 calc R U . . .
C11 C 0.87919(9) 0.1236(2) 0.05374(10) 0.0239(4) Uani 1 1 d . . . . .
H11 H 0.8385 0.1133 0.0637 0.029 Uiso 1 1 calc R U . . .
C12 C 0.81988(8) 0.11635(18) 0.19330(9) 0.0155(4) Uani 1 1 d . . . . .
C13 C 0.78545(9) 0.2243(2) 0.20349(11) 0.0221(4) Uani 1 1 d . . . . .
H13 H 0.8038 0.3048 0.2096 0.027 Uiso 1 1 calc R U . . .
C14 C 0.72441(9) 0.2146(2) 0.20466(12) 0.0274(5) Uani 1 1 d . . . . .
H14 H 0.7010 0.2885 0.2116 0.033 Uiso 1 1 calc R U . . .
C15 C 0.69748(8) 0.0969(2) 0.19575(11) 0.0256(4) Uani 1 1 d . . . . .
H15 H 0.6557 0.0900 0.1977 0.031 Uiso 1 1 calc R U . . .
C16 C 0.73132(9) -0.0103(2) 0.18402(11) 0.0238(4) Uani 1 1 d . . . . .
H16 H 0.7128 -0.0903 0.1767 0.029 Uiso 1 1 calc R U . . .
C17 C 0.79243(8) -0.00073(19) 0.18291(10) 0.0207(4) Uani 1 1 d . . . . .
H17 H 0.8156 -0.0745 0.1750 0.025 Uiso 1 1 calc R U . . .
C18 C 0.92303(7) -0.02296(18) 0.22433(9) 0.0148(3) Uani 1 1 d . . . . .
C19 C 0.93101(8) -0.13251(18) 0.18217(10) 0.0173(4) Uani 1 1 d . . . . .
H19 H 0.9343 -0.1318 0.1344 0.021 Uiso 1 1 calc R U . . .
C20 C 0.93317(8) -0.24244(19) 0.22409(10) 0.0195(4) Uani 1 1 d . . . . .
H20 H 0.9378 -0.3278 0.2092 0.023 Uiso 1 1 calc R U . . .
C21 C 0.92709(8) -0.20175(19) 0.29241(10) 0.0186(4) Uani 1 1 d . . . . .
H21 H 0.9271 -0.2556 0.3310 0.022 Uiso 1 1 calc R U . . .
C22 C 0.92111(7) -0.06703(19) 0.29306(9) 0.0165(4) Uani 1 1 d . . . . .
H22 H 0.9166 -0.0153 0.3320 0.020 Uiso 1 1 calc R U . . .
C23 C 0.75849(13) 0.5221(3) 0.10740(14) 0.0473(7) Uani 1 1 d . . . . .
H23 H 0.7380 0.4962 0.1468 0.057 Uiso 1 1 calc R U . . .
C24 C 0.76869(13) 0.4351(3) 0.05690(16) 0.0509(7) Uani 1 1 d . . . . .
H24 H 0.7557 0.3496 0.0614 0.061 Uiso 1 1 calc R U . . .
C25 C 0.79801(15) 0.4736(4) -0.00042(15) 0.0576(9) Uani 1 1 d . . . . .
H25 H 0.8055 0.4141 -0.0354 0.069 Uiso 1 1 calc R U . . .
C26 C 0.81635(13) 0.5969(4) -0.00709(15) 0.0561(9) Uani 1 1 d . . . . .
H26 H 0.8359 0.6231 -0.0470 0.067 Uiso 1 1 calc R U . . .
C27 C 0.80648(14) 0.6837(4) 0.04417(18) 0.0555(8) Uani 1 1 d . . . . .
H27 H 0.8196 0.7691 0.0399 0.067 Uiso 1 1 calc R U . . .
C28 C 0.77731(14) 0.6450(3) 0.10176(16) 0.0508(7) Uani 1 1 d . . . . .
H28 H 0.7704 0.7038 0.1373 0.061 Uiso 1 1 calc R U . . .

loop_
_atom_site_aniso_label
_atom_site_aniso_U_11
_atom_site_aniso_U_22
_atom_site_aniso_U_33
_atom_site_aniso_U_23
_atom_site_aniso_U_13
_atom_site_aniso_U_12
Ni1 0.01387(17) 0.01295(17) 0.01530(17) -0.00160(11) -0.00126(12) 0.00024(11)
Fe1 0.01079(19) 0.0097(2) 0.0165(2) 0.000 -0.00094(14) 0.000
Cl1 0.0163(2) 0.0199(2) 0.0199(2) -0.00127(16) 0.00278(15) 0.00112(15)
P1 0.0116(2) 0.0129(2) 0.0152(2) -0.00091(16) -0.00161(16) 0.00032(15)
N1 0.0201(8) 0.0123(7) 0.0159(7) 0.0004(6) -0.0033(6) -0.0002(6)
C1 0.0204(9) 0.0116(9) 0.0174(8) -0.0027(7) -0.0030(7) 0.0011(7)
C2 0.0234(9) 0.0174(9) 0.0215(9) -0.0036(8) -0.0054(7) 0.0029(7)
C3 0.0392(12) 0.0168(10) 0.0195(9) 0.0004(8) -0.0089(8) 0.0061(8)
C4 0.0386(11) 0.0154(9) 0.0196(9) 0.0020(8) -0.0011(8) -0.0023(8)
C5 0.0261(10) 0.0155(9) 0.0194(9) 0.0002(7) -0.0017(7) -0.0046(7)
C6 0.0203(9) 0.0109(8) 0.0164(8) -0.0007(7) -0.0006(7) 0.0008(6)
C7 0.0199(9) 0.0120(8) 0.0207(9) -0.0012(7) -0.0020(7) 0.0008(7)
C8 0.0250(10) 0.0170(9) 0.0264(10) 0.0011(8) 0.0053(8) 0.0005(8)
C9 0.0363(12) 0.0252(11) 0.0185(9) 0.0024(8) 0.0045(8) 0.0042(9)
C10 0.0318(11) 0.0397(13) 0.0185(10) -0.0001(9) -0.0056(8) 0.0044(9)
C11 0.0218(10) 0.0304(12) 0.0195(10) 0.0004(8) -0.0021(8) -0.0003(8)
C12 0.0128(8) 0.0179(9) 0.0157(8) 0.0012(7) -0.0019(6) -0.0001(7)
C13 0.0170(9) 0.0179(10) 0.0314(10) -0.0021(8) -0.0037(8) 0.0012(7)
C14 0.0172(9) 0.0253(11) 0.0397(12) -0.0070(9) -0.0039(8) 0.0062(8)
C15 0.0114(8) 0.0317(11) 0.0336(11) -0.0037(9) -0.0029(7) -0.0012(8)
C16 0.0184(9) 0.0217(10) 0.0312(10) 0.0008(8) -0.0041(8) -0.0040(8)
C17 0.0175(9) 0.0168(9) 0.0278(10) -0.0019(8) -0.0031(7) 0.0011(7)
C18 0.0105(7) 0.0150(9) 0.0188(8) -0.0016(7) -0.0022(6) 0.0003(6)
C19 0.0133(8) 0.0175(9) 0.0212(9) -0.0031(7) -0.0030(7) -0.0004(7)
C20 0.0148(8) 0.0151(9) 0.0286(10) -0.0049(8) -0.0024(7) -0.0022(7)
C21 0.0131(8) 0.0179(9) 0.0247(9) 0.0025(7) 0.0007(7) -0.0036(7)
C22 0.0115(8) 0.0166(9) 0.0215(9) 0.0017(7) -0.0002(7) -0.0003(6)
C23 0.0416(14) 0.0611(19) 0.0393(14) 0.0113(13) 0.0075(11) 0.0143(13)
C24 0.0459(16) 0.0569(19) 0.0498(16) 0.0057(14) -0.0107(13) 0.0059(14)
C25 0.0585(18) 0.081(3) 0.0329(14) -0.0062(15) -0.0046(13) 0.0199(18)
C26 0.0415(15) 0.089(3) 0.0380(15) 0.0227(16) 0.0088(12) 0.0184(16)
C27 0.0418(15) 0.0568(19) 0.068(2) 0.0227(17) 0.0023(14) 0.0108(14)
C28 0.0527(17) 0.0533(18) 0.0464(16) 0.0009(14) 0.0075(13) 0.0232(14)

_geom_special_details            
;
 All esds (except the esd in the dihedral angle between two l.s. planes)
 are estimated using the full covariance matrix.  The cell esds are taken
 into account individually in the estimation of esds in distances, angles
 and torsion angles; correlations between esds in cell parameters are only
 used when they are defined by crystal symmetry.  An approximate (isotropic)
 treatment of cell esds is used for estimating esds involving l.s. planes.
;

loop_
_geom_bond_atom_site_label_1
_geom_bond_atom_site_label_2
_geom_bond_distance
_geom_bond_site_symmetry_2
_geom_bond_publ_flag
Ni1 C1 1.8748(19) . ?
Ni1 N1 1.9193(16) 2_755 ?
Ni1 P1 2.1726(5) . ?
Ni1 Cl1 2.2257(5) . ?
Fe1 C21 2.0482(18) 2_755 ?
Fe1 C21 2.0482(18) . ?
Fe1 C20 2.0499(19) 2_755 ?
Fe1 C20 2.0499(19) . ?
Fe1 C19 2.0583(18) . ?
Fe1 C19 2.0583(18) 2_755 ?
Fe1 C22 2.0633(17) 2_755 ?
Fe1 C22 2.0634(17) . ?
Fe1 C18 2.0808(18) . ?
Fe1 C18 2.0808(18) 2_755 ?
P1 C18 1.8119(19) . ?
P1 C6 1.8207(19) . ?
P1 C12 1.8267(18) . ?
N1 C5 1.353(3) . ?
N1 C1 1.353(3) . ?
N1 Ni1 1.9193(16) 2_755 ?
C1 C2 1.411(3) . ?
C2 C3 1.381(3) . ?
C2 H2 0.9500 . ?
C3 C4 1.384(3) . ?
C3 H3 0.9500 . ?
C4 C5 1.376(3) . ?
C4 H4 0.9500 . ?
C5 H5 0.9500 . ?
C6 C7 1.395(3) . ?
C6 C11 1.395(3) . ?
C7 C8 1.387(3) . ?
C7 H7 0.9500 . ?
C8 C9 1.384(3) . ?
C8 H8 0.9500 . ?
C9 C10 1.383(3) . ?
C9 H9 0.9500 . ?
C10 C11 1.395(3) . ?
C10 H10 0.9500 . ?
C11 H11 0.9500 . ?
C12 C13 1.393(3) . ?
C12 C17 1.393(3) . ?
C13 C14 1.388(3) . ?
C13 H13 0.9500 . ?
C14 C15 1.390(3) . ?
C14 H14 0.9500 . ?
C15 C16 1.383(3) . ?
C15 H15 0.9500 . ?
C16 C17 1.389(3) . ?
C16 H16 0.9500 . ?
C17 H17 0.9500 . ?
C18 C19 1.434(3) . ?
C18 C22 1.438(3) . ?
C19 C20 1.423(3) . ?
C19 H19 0.9500 . ?
C20 C21 1.426(3) . ?
C20 H20 0.9500 . ?
C21 C22 1.422(3) . ?
C21 H21 0.9500 . ?
C22 H22 0.9500 . ?
C23 C28 1.364(5) . ?
C23 C24 1.375(5) . ?
C23 H23 0.9500 . ?
C24 C25 1.380(5) . ?
C24 H24 0.9500 . ?
C25 C26 1.367(6) . ?
C25 H25 0.9500 . ?
C26 C27 1.384(5) . ?
C26 H26 0.9500 . ?
C27 C28 1.384(4) . ?
C27 H27 0.9500 . ?
C28 H28 0.9500 . ?

loop_
_geom_angle_atom_site_label_1
_geom_angle_atom_site_label_2
_geom_angle_atom_site_label_3
_geom_angle
_geom_angle_site_symmetry_1
_geom_angle_site_symmetry_3
_geom_angle_publ_flag
C1 Ni1 N1 87.67(7) . 2_755 ?
C1 Ni1 P1 93.85(6) . . ?
N1 Ni1 P1 165.56(5) 2_755 . ?
C1 Ni1 Cl1 164.62(6) . . ?
N1 Ni1 Cl1 92.05(5) 2_755 . ?
P1 Ni1 Cl1 90.24(2) . . ?
C21 Fe1 C21 130.42(11) 2_755 . ?
C21 Fe1 C20 40.74(8) 2_755 2_755 ?
C21 Fe1 C20 103.38(8) . 2_755 ?
C21 Fe1 C20 103.38(8) 2_755 . ?
C21 Fe1 C20 40.74(8) . . ?
C20 Fe1 C20 102.27(11) 2_755 . ?
C21 Fe1 C19 108.50(8) 2_755 . ?
C21 Fe1 C19 68.23(8) . . ?
C20 Fe1 C19 132.84(8) 2_755 . ?
C20 Fe1 C19 40.53(8) . . ?
C21 Fe1 C19 68.23(8) 2_755 2_755 ?
C21 Fe1 C19 108.51(8) . 2_755 ?
C20 Fe1 C19 40.53(8) 2_755 2_755 ?
C20 Fe1 C19 132.85(8) . 2_755 ?
C19 Fe1 C19 172.68(11) . 2_755 ?
C21 Fe1 C22 40.47(8) 2_755 2_755 ?
C21 Fe1 C22 170.76(8) . 2_755 ?
C20 Fe1 C22 68.37(8) 2_755 2_755 ?
C20 Fe1 C22 135.01(8) . 2_755 ?
C19 Fe1 C22 113.86(7) . 2_755 ?
C19 Fe1 C22 68.28(7) 2_755 2_755 ?
C21 Fe1 C22 170.76(8) 2_755 . ?
C21 Fe1 C22 40.46(8) . . ?
C20 Fe1 C22 135.01(8) 2_755 . ?
C20 Fe1 C22 68.37(8) . . ?
C19 Fe1 C22 68.28(7) . . ?
C19 Fe1 C22 113.86(7) 2_755 . ?
C22 Fe1 C22 148.70(11) 2_755 . ?
C21 Fe1 C18 141.54(7) 2_755 . ?
C21 Fe1 C18 68.15(7) . . ?
C20 Fe1 C18 170.26(8) 2_755 . ?
C20 Fe1 C18 68.25(7) . . ?
C19 Fe1 C18 40.54(7) . . ?
C19 Fe1 C18 145.34(8) 2_755 . ?
C22 Fe1 C18 119.65(7) 2_755 . ?
C22 Fe1 C18 40.62(7) . . ?
C21 Fe1 C18 68.15(7) 2_755 2_755 ?
C21 Fe1 C18 141.55(7) . 2_755 ?
C20 Fe1 C18 68.25(7) 2_755 2_755 ?
C20 Fe1 C18 170.26(8) . 2_755 ?
C19 Fe1 C18 145.34(8) . 2_755 ?
C19 Fe1 C18 40.54(7) 2_755 2_755 ?
C22 Fe1 C18 40.61(7) 2_755 2_755 ?
C22 Fe1 C18 119.65(7) . 2_755 ?
C18 Fe1 C18 121.32(10) . 2_755 ?
C18 P1 C6 103.50(8) . . ?
C18 P1 C12 101.74(8) . . ?
C6 P1 C12 104.08(9) . . ?
C18 P1 Ni1 112.92(6) . . ?
C6 P1 Ni1 118.51(6) . . ?
C12 P1 Ni1 114.19(6) . . ?
C5 N1 C1 120.87(16) . . ?
C5 N1 Ni1 124.10(14) . 2_755 ?
C1 N1 Ni1 114.44(13) . 2_755 ?
N1 C1 C2 118.63(17) . . ?
N1 C1 Ni1 119.45(14) . . ?
C2 C1 Ni1 121.75(15) . . ?
C3 C2 C1 120.31(19) . . ?
C3 C2 H2 119.8 . . ?
C1 C2 H2 119.8 . . ?
C2 C3 C4 119.52(19) . . ?
C2 C3 H3 120.2 . . ?
C4 C3 H3 120.2 . . ?
C5 C4 C3 118.67(19) . . ?
C5 C4 H4 120.7 . . ?
C3 C4 H4 120.7 . . ?
N1 C5 C4 121.96(19) . . ?
N1 C5 H5 119.0 . . ?
C4 C5 H5 119.0 . . ?
C7 C6 C11 119.22(18) . . ?
C7 C6 P1 117.77(14) . . ?
C11 C6 P1 122.93(15) . . ?
C8 C7 C6 120.61(18) . . ?
C8 C7 H7 119.7 . . ?
C6 C7 H7 119.7 . . ?
C9 C8 C7 119.87(19) . . ?
C9 C8 H8 120.1 . . ?
C7 C8 H8 120.1 . . ?
C10 C9 C8 120.18(19) . . ?
C10 C9 H9 119.9 . . ?
C8 C9 H9 119.9 . . ?
C9 C10 C11 120.3(2) . . ?
C9 C10 H10 119.9 . . ?
C11 C10 H10 119.9 . . ?
C10 C11 C6 119.86(19) . . ?
C10 C11 H11 120.1 . . ?
C6 C11 H11 120.1 . . ?
C13 C12 C17 119.37(17) . . ?
C13 C12 P1 118.66(15) . . ?
C17 C12 P1 121.97(14) . . ?
C14 C13 C12 120.18(19) . . ?
C14 C13 H13 119.9 . . ?
C12 C13 H13 119.9 . . ?
C13 C14 C15 120.00(19) . . ?
C13 C14 H14 120.0 . . ?
C15 C14 H14 120.0 . . ?
C16 C15 C14 120.14(18) . . ?
C16 C15 H15 119.9 . . ?
C14 C15 H15 119.9 . . ?
C15 C16 C17 119.90(19) . . ?
C15 C16 H16 120.1 . . ?
C17 C16 H16 120.1 . . ?
C16 C17 C12 120.38(18) . . ?
C16 C17 H17 119.8 . . ?
C12 C17 H17 119.8 . . ?
C19 C18 C22 107.29(16) . . ?
C19 C18 P1 125.08(14) . . ?
C22 C18 P1 125.76(14) . . ?
C19 C18 Fe1 68.89(10) . . ?
C22 C18 Fe1 69.04(10) . . ?
P1 C18 Fe1 139.40(10) . . ?
C20 C19 C18 108.41(17) . . ?
C20 C19 Fe1 69.42(11) . . ?
C18 C19 Fe1 70.58(10) . . ?
C20 C19 H19 125.8 . . ?
C18 C19 H19 125.8 . . ?
Fe1 C19 H19 125.8 . . ?
C19 C20 C21 107.87(17) . . ?
C19 C20 Fe1 70.05(11) . . ?
C21 C20 Fe1 69.57(11) . . ?
C19 C20 H20 126.1 . . ?
C21 C20 H20 126.1 . . ?
Fe1 C20 H20 125.9 . . ?
C22 C21 C20 108.46(17) . . ?
C22 C21 Fe1 70.34(10) . . ?
C20 C21 Fe1 69.70(11) . . ?
C22 C21 H21 125.8 . . ?
C20 C21 H21 125.8 . . ?
Fe1 C21 H21 125.8 . . ?
C21 C22 C18 107.96(17) . . ?
C21 C22 Fe1 69.19(10) . . ?
C18 C22 Fe1 70.34(10) . . ?
C21 C22 H22 126.0 . . ?
C18 C22 H22 126.0 . . ?
Fe1 C22 H22 126.0 . . ?
C28 C23 C24 121.0(3) . . ?
C28 C23 H23 119.5 . . ?
C24 C23 H23 119.5 . . ?
C23 C24 C25 119.2(3) . . ?
C23 C24 H24 120.4 . . ?
C25 C24 H24 120.4 . . ?
C26 C25 C24 120.4(3) . . ?
C26 C25 H25 119.8 . . ?
C24 C25 H25 119.8 . . ?
C25 C26 C27 120.2(3) . . ?
C25 C26 H26 119.9 . . ?
C27 C26 H26 119.9 . . ?
C26 C27 C28 119.4(3) . . ?
C26 C27 H27 120.3 . . ?
C28 C27 H27 120.3 . . ?
C23 C28 C27 119.8(3) . . ?
C23 C28 H28 120.1 . . ?
C27 C28 H28 120.1 . . ?

loop_
_geom_torsion_atom_site_label_1
_geom_torsion_atom_site_label_2
_geom_torsion_atom_site_label_3
_geom_torsion_atom_site_label_4
_geom_torsion
_geom_torsion_site_symmetry_1
_geom_torsion_site_symmetry_2
_geom_torsion_site_symmetry_3
_geom_torsion_site_symmetry_4
_geom_torsion_publ_flag
C5 N1 C1 C2 -0.2(3) . . . . ?
Ni1 N1 C1 C2 -171.75(14) 2_755 . . . ?
C5 N1 C1 Ni1 -175.59(14) . . . . ?
Ni1 N1 C1 Ni1 12.89(18) 2_755 . . . ?
N1 Ni1 C1 N1 52.14(13) 2_755 . . . ?
P1 Ni1 C1 N1 -113.49(14) . . . . ?
Cl1 Ni1 C1 N1 141.39(17) . . . . ?
N1 Ni1 C1 C2 -123.07(16) 2_755 . . . ?
P1 Ni1 C1 C2 71.31(15) . . . . ?
Cl1 Ni1 C1 C2 -33.8(3) . . . . ?
N1 C1 C2 C3 -1.3(3) . . . . ?
Ni1 C1 C2 C3 173.91(15) . . . . ?
C1 C2 C3 C4 1.5(3) . . . . ?
C2 C3 C4 C5 -0.2(3) . . . . ?
C1 N1 C5 C4 1.6(3) . . . . ?
Ni1 N1 C5 C4 172.31(15) 2_755 . . . ?
C3 C4 C5 N1 -1.4(3) . . . . ?
C18 P1 C6 C7 -75.97(16) . . . . ?
C12 P1 C6 C7 178.01(15) . . . . ?
Ni1 P1 C6 C7 49.92(16) . . . . ?
C18 P1 C6 C11 107.30(17) . . . . ?
C12 P1 C6 C11 1.28(19) . . . . ?
Ni1 P1 C6 C11 -126.81(16) . . . . ?
C11 C6 C7 C8 0.8(3) . . . . ?
P1 C6 C7 C8 -176.10(15) . . . . ?
C6 C7 C8 C9 -0.8(3) . . . . ?
C7 C8 C9 C10 -0.1(3) . . . . ?
C8 C9 C10 C11 1.0(4) . . . . ?
C9 C10 C11 C6 -1.0(3) . . . . ?
C7 C6 C11 C10 0.1(3) . . . . ?
P1 C6 C11 C10 176.83(17) . . . . ?
C18 P1 C12 C13 150.99(16) . . . . ?
C6 P1 C12 C13 -101.68(16) . . . . ?
Ni1 P1 C12 C13 29.02(18) . . . . ?
C18 P1 C12 C17 -28.38(18) . . . . ?
C6 P1 C12 C17 78.96(17) . . . . ?
Ni1 P1 C12 C17 -150.35(14) . . . . ?
C17 C12 C13 C14 1.3(3) . . . . ?
P1 C12 C13 C14 -178.04(17) . . . . ?
C12 C13 C14 C15 0.1(3) . . . . ?
C13 C14 C15 C16 -1.6(4) . . . . ?
C14 C15 C16 C17 1.7(3) . . . . ?
C15 C16 C17 C12 -0.2(3) . . . . ?
C13 C12 C17 C16 -1.3(3) . . . . ?
P1 C12 C17 C16 178.09(16) . . . . ?
C6 P1 C18 C19 -23.01(17) . . . . ?
C12 P1 C18 C19 84.77(16) . . . . ?
Ni1 P1 C18 C19 -152.39(14) . . . . ?
C6 P1 C18 C22 174.59(15) . . . . ?
C12 P1 C18 C22 -77.62(16) . . . . ?
Ni1 P1 C18 C22 45.21(16) . . . . ?
C6 P1 C18 Fe1 75.21(16) . . . . ?
C12 P1 C18 Fe1 -177.01(14) . . . . ?
Ni1 P1 C18 Fe1 -54.17(16) . . . . ?
C22 C18 C19 C20 0.8(2) . . . . ?
P1 C18 C19 C20 -164.34(13) . . . . ?
Fe1 C18 C19 C20 59.32(13) . . . . ?
C22 C18 C19 Fe1 -58.56(12) . . . . ?
P1 C18 C19 Fe1 136.34(14) . . . . ?
C18 C19 C20 C21 -0.5(2) . . . . ?
Fe1 C19 C20 C21 59.52(13) . . . . ?
C18 C19 C20 Fe1 -60.04(12) . . . . ?
C19 C20 C21 C22 0.1(2) . . . . ?
Fe1 C20 C21 C22 59.89(13) . . . . ?
C19 C20 C21 Fe1 -59.83(13) . . . . ?
C20 C21 C22 C18 0.4(2) . . . . ?
Fe1 C21 C22 C18 59.90(12) . . . . ?
C20 C21 C22 Fe1 -59.49(13) . . . . ?
C19 C18 C22 C21 -0.72(19) . . . . ?
P1 C18 C22 C21 164.26(14) . . . . ?
Fe1 C18 C22 C21 -59.18(12) . . . . ?
C19 C18 C22 Fe1 58.46(12) . . . . ?
P1 C18 C22 Fe1 -136.57(14) . . . . ?
C28 C23 C24 C25 -0.5(5) . . . . ?
C23 C24 C25 C26 -0.4(5) . . . . ?
C24 C25 C26 C27 1.1(5) . . . . ?
C25 C26 C27 C28 -0.8(5) . . . . ?
C24 C23 C28 C27 0.8(5) . . . . ?
C26 C27 C28 C23 -0.1(5) . . . . ?

_refine_diff_density_max         0.428
_refine_diff_density_min         -0.405
_refine_diff_density_rms         0.088

_shelx_res_file                  
;

    shelx.res created by SHELXL-2014/7

TITL SIR92 run in space group C 2/c
CELL  1.54184  22.6705 10.5061  19.7987   90.000   90.4215   90.000
ZERR     4.00   0.0003   0.0002   0.0003    0.000    0.0013    0.000
LATT   7
SYMM  - X,   Y, 1/2 - Z
SFAC  NI   FE   CL   P    N    C    H
UNIT  8 4 8 8 8 224 192
MERG   2
OMIT    -3.00 180.00
OMIT     2   0   0
FMAP   2
PLAN   25
ACTA   140.00
BOND   $H
CONF
L.S.  10
TEMP  -150.00
WGHT    0.059800    2.142700
FVAR       2.01797
NI1   1    0.932227    0.286415    0.258726    11.00000    0.01387    0.01295 =
         0.01530   -0.00160   -0.00126    0.00024
FE1   2    1.000000   -0.120008    0.250000    10.50000    0.01079    0.00968 =
         0.01651    0.00000   -0.00094    0.00000
CL1   3    0.876531    0.217050    0.343202    11.00000    0.01634    0.01990 =
         0.01989   -0.00127    0.00278    0.00112
P1    4    0.900091    0.132780    0.194885    11.00000    0.01162    0.01294 =
         0.01520   -0.00091   -0.00161    0.00032
N1    5    1.022709    0.394094    0.181983    11.00000    0.02011    0.01230 =
         0.01588    0.00035   -0.00325   -0.00019
C1    6    0.963584    0.378761    0.186350    11.00000    0.02039    0.01160 =
         0.01743   -0.00275   -0.00302    0.00114
C2    6    0.927026    0.441082    0.138758    11.00000    0.02338    0.01742 =
         0.02148   -0.00361   -0.00538    0.00292
AFIX  43
H2    7    0.885472    0.430013    0.140423    11.00000   -1.20000
AFIX   0
C3    6    0.951378    0.518097    0.089768    11.00000    0.03923    0.01678 =
         0.01948    0.00035   -0.00894    0.00614
AFIX  43
H3    7    0.926669    0.561630    0.058443    11.00000   -1.20000
AFIX   0
C4    6    1.012031    0.531380    0.086651    11.00000    0.03856    0.01545 =
         0.01957    0.00205   -0.00106   -0.00226
AFIX  43
H4    7    1.029546    0.583767    0.053221    11.00000   -1.20000
AFIX   0
C5    6    1.046463    0.467186    0.132943    11.00000    0.02610    0.01554 =
         0.01939    0.00021   -0.00171   -0.00460
AFIX  43
H5    7    1.088158    0.474413    0.130388    11.00000   -1.20000
AFIX   0
C6    6    0.920505    0.132260    0.106117    11.00000    0.02026    0.01095 =
         0.01636   -0.00066   -0.00062    0.00080
C7    6    0.979980    0.147655    0.090550    11.00000    0.01990    0.01202 =
         0.02065   -0.00120   -0.00197    0.00083
AFIX  43
H7    7    1.008422    0.152601    0.125931    11.00000   -1.20000
AFIX   0
C8    6    0.997986    0.155813    0.023875    11.00000    0.02502    0.01696 =
         0.02637    0.00109    0.00530    0.00052
AFIX  43
H8    7    1.038525    0.167393    0.013732    11.00000   -1.20000
AFIX   0
C9    6    0.956764    0.147045   -0.027852    11.00000    0.03631    0.02521 =
         0.01846    0.00238    0.00454    0.00418
AFIX  43
H9    7    0.969063    0.152701   -0.073520    11.00000   -1.20000
AFIX   0
C10   6    0.897717    0.130070   -0.013218    11.00000    0.03180    0.03968 =
         0.01846   -0.00010   -0.00563    0.00443
AFIX  43
H10   7    0.869670    0.122800   -0.048896    11.00000   -1.20000
AFIX   0
C11   6    0.879190    0.123585    0.053744    11.00000    0.02175    0.03041 =
         0.01952    0.00041   -0.00215   -0.00033
AFIX  43
H11   7    0.838531    0.113284    0.063652    11.00000   -1.20000
AFIX   0
C12   6    0.819879    0.116351    0.193305    11.00000    0.01282    0.01795 =
         0.01573    0.00122   -0.00188   -0.00010
C13   6    0.785447    0.224325    0.203488    11.00000    0.01700    0.01790 =
         0.03143   -0.00214   -0.00365    0.00121
AFIX  43
H13   7    0.803788    0.304836    0.209648    11.00000   -1.20000
AFIX   0
C14   6    0.724409    0.214642    0.204662    11.00000    0.01724    0.02530 =
         0.03971   -0.00696   -0.00389    0.00621
AFIX  43
H14   7    0.701028    0.288484    0.211556    11.00000   -1.20000
AFIX   0
C15   6    0.697479    0.096880    0.195750    11.00000    0.01143    0.03174 =
         0.03363   -0.00369   -0.00286   -0.00115
AFIX  43
H15   7    0.655744    0.090008    0.197721    11.00000   -1.20000
AFIX   0
C16   6    0.731321   -0.010273    0.184020    11.00000    0.01843    0.02172 =
         0.03123    0.00077   -0.00406   -0.00401
AFIX  43
H16   7    0.712812   -0.090278    0.176733    11.00000   -1.20000
AFIX   0
C17   6    0.792430   -0.000733    0.182911    11.00000    0.01754    0.01676 =
         0.02781   -0.00194   -0.00308    0.00114
AFIX  43
H17   7    0.815631   -0.074475    0.175019    11.00000   -1.20000
AFIX   0
C18   6    0.923032   -0.022960    0.224326    11.00000    0.01052    0.01502 =
         0.01881   -0.00158   -0.00222    0.00032
C19   6    0.931006   -0.132508    0.182167    11.00000    0.01327    0.01746 =
         0.02117   -0.00309   -0.00299   -0.00045
AFIX  43
H19   7    0.934290   -0.131806    0.134360    11.00000   -1.20000
AFIX   0
C20   6    0.933166   -0.242440    0.224087    11.00000    0.01477    0.01514 =
         0.02855   -0.00492   -0.00235   -0.00219
AFIX  43
H20   7    0.937825   -0.327792    0.209208    11.00000   -1.20000
AFIX   0
C21   6    0.927094   -0.201754    0.292414    11.00000    0.01313    0.01792 =
         0.02467    0.00249    0.00073   -0.00359
AFIX  43
H21   7    0.927055   -0.255566    0.330975    11.00000   -1.20000
AFIX   0
C22   6    0.921108   -0.067034    0.293057    11.00000    0.01153    0.01664 =
         0.02147    0.00173   -0.00025   -0.00026
AFIX  43
H22   7    0.916628   -0.015254    0.332021    11.00000   -1.20000
AFIX   0
C23   6    0.758491    0.522100    0.107396    11.00000    0.04158    0.06112 =
         0.03930    0.01125    0.00752    0.01431
AFIX  43
H23   7    0.738035    0.496249    0.146791    11.00000   -1.20000
AFIX   0
C24   6    0.768692    0.435104    0.056899    11.00000    0.04586    0.05693 =
         0.04983    0.00565   -0.01065    0.00587
AFIX  43
H24   7    0.755714    0.349571    0.061426    11.00000   -1.20000
AFIX   0
C25   6    0.798007    0.473590   -0.000417    11.00000    0.05850    0.08115 =
         0.03295   -0.00615   -0.00457    0.01994
AFIX  43
H25   7    0.805490    0.414065   -0.035443    11.00000   -1.20000
AFIX   0
C26   6    0.816351    0.596910   -0.007095    11.00000    0.04152    0.08901 =
         0.03800    0.02267    0.00882    0.01836
AFIX  43
H26   7    0.835918    0.623069   -0.047026    11.00000   -1.20000
AFIX   0
C27   6    0.806484    0.683696    0.044169    11.00000    0.04181    0.05682 =
         0.06797    0.02267    0.00231    0.01081
AFIX  43
H27   7    0.819630    0.769149    0.039857    11.00000   -1.20000
AFIX   0
C28   6    0.777309    0.644959    0.101757    11.00000    0.05270    0.05334 =
         0.04643    0.00087    0.00749    0.02323
AFIX  43
H28   7    0.770398    0.703760    0.137282    11.00000   -1.20000
AFIX   0
HKLF    4

REM  SIR92 run in space group C 2/c
REM R1 =  0.0343 for    4335 Fo > 4sig(Fo)  and  0.0372 for all    4646 data
REM    294 parameters refined using      0 restraints

END

WGHT      0.0591      2.2548

REM Highest difference peak  0.428,  deepest hole -0.405,  1-sigma level  0.088
Q1    1   0.9064  0.1192  0.1473  11.00000  0.05    0.43
Q2    1   1.0010 -0.0755  0.2114  11.00000  0.05    0.42
Q3    1   0.9968 -0.1234  0.2016  11.00000  0.05    0.41
Q4    1   1.0008 -0.1587  0.2121  11.00000  0.05    0.41
Q5    1   1.0289  0.5134  0.1148  11.00000  0.05    0.40
Q6    1   0.9475  0.3422  0.2210  11.00000  0.05    0.39
Q7    1   0.9475  0.3021  0.3024  11.00000  0.05    0.38
Q8    1   0.9903  0.1264  0.0579  11.00000  0.05    0.35
Q9    1   0.9764  0.1884  0.0011  11.00000  0.05    0.34
Q10   1   0.8412  0.7899  0.0255  11.00000  0.05    0.34
Q11   1   0.9137  0.3002  0.2161  11.00000  0.05    0.34
Q12   1   0.8979  0.2276  0.3878  11.00000  0.05    0.34
Q13   1   0.9078  0.1180  0.0817  11.00000  0.05    0.34
Q14   1   0.8522  0.1293  0.1924  11.00000  0.05    0.33
Q15   1   0.9826  0.1741  0.0578  11.00000  0.05    0.33
Q16   1   0.9317  0.1454 -0.0153  11.00000  0.05    0.32
Q17   1   0.9248 -0.1219  0.2998  11.00000  0.05    0.32
Q18   1   0.9116  0.0527  0.2102  11.00000  0.05    0.32
Q19   1   0.9370 -0.2199  0.2639  11.00000  0.05    0.30
Q20   1   0.8550  0.2543  0.3114  11.00000  0.05    0.30
Q21   1   0.8916  0.1152  0.0153  11.00000  0.05    0.29
Q22   1   0.9262 -0.0319  0.2638  11.00000  0.05    0.28
Q23   1   0.8610  0.2293  0.3004  11.00000  0.05    0.28
Q24   1   0.8076  0.0537  0.2027  11.00000  0.05    0.27
Q25   1   0.9304 -0.1801  0.2006  11.00000  0.05    0.27
;
_shelx_res_checksum              56444

_shelx_hkl_file                  
;
   0   0  -2 700890. 11200.6   3
   0   0   2 629472. 11210.5   3
   0   0   3 163.527 67.6826   3
   0   0   4 271166. 4821.24   3
   0   0   6 7042.44 425.836   6
   0   0  -7 339.475 103.811   1
   0   0   7 488.410 172.159   6
   0   0   7 432.589 160.257   4
   0   0   8 10243.9 607.067   6
   0   0   8 10607.6 634.369   4
   0   0   9 175.058 154.972   4
   0   0   9 140.484 150.845   6
   0   0  10 19419.1 961.112   4
   0   0  10 18673.2 946.403   6
   0   0  11 118.897 178.509   6
   0   0  11 385.245 236.017   4
   0   0  12 38691.9 1592.41   6
   0   0  12 39698.9 1599.33   4
   0   0  13 204.875 244.952   4
   0   0  13 27.4587 224.551   6
   0   0  14 52721.3 2022.94   4
   0   0  14 52136.2 2019.28   6
   0   0  15-93.3279 212.680   4
   0   0  15 720.328 316.980   6
   0   0  16 44178.2 1922.37   4
   0   0  17-120.353 288.243   4
   0   0  17 102.868 146.179  10
   0   0  18 72016.0 1899.17  10
   0   0  18 69453.8 2585.33   4
   0   0  19 82.1547 170.059  10
   0   0  20 75547.1 1929.55  10
   0   0  21-10.1805 146.888  10
   0   0  22 5688.07 392.347  10
   0   0  23-64.7770 119.581  10
   0   0  24 820.891 137.749  10
   0  -2   1 21438.4 736.426   1
   0  -2   2 254561. 4776.18   1
   0  -2   3 336873. 6191.60   1
   0  -2   4 222534. 4304.25   1
   0  -2   4 221259. 4150.32   4
   0  -2   5 62839.6 1584.52   1
   0  -2   5 61958.2 1518.77   4
   0   2   5 62251.8 1675.33   6
   0   2   6 22026.1 891.808   4
   0  -2   6 21277.5 805.351   4
   0   2   6 22249.0 910.497   6
   0   2  -6 21308.7 846.415   1
   0   2   7 29246.8 1129.22   6
   0   2  -7 28303.5 1037.44   1
   0   2   7 29085.1 1108.49   4
   0  -2   7 29241.6 1027.21   4
   0   2   8 27354.7 1140.67   6
   0   2   8 29547.5 1154.08   4
   0  -2   8 26406.7 994.829   3
   0  -2   8 28542.5 1069.61   4
   0   2  -8 27664.3 1043.22   1
   0   2   9 212936. 4651.16   6
   0  -2   9 213839. 4511.57   4
   0   2   9 213036. 4645.30   4
   0   2  10 111836. 2971.49   4
   0   2  10 112119. 2973.61   6
   0  -2  10 114943. 2886.89   4
   0   2  11 79274.6 2412.24   4
   0   2  11 78053.4 2407.07   6
   0  -2  11 80433.1 2349.85   4
   0   2  12 9530.56 764.230   4
   0  -2  12 8665.65 704.025   4
   0   2  12 8309.65 742.621   6
   0   2  13 29310.5 1440.36   4
   0  -2  13 27140.7 1351.62   4
   0   2  13 28348.8 1421.15   6
   0   2  14 4443.50 591.742   4
   0   2  14 3266.49 530.344   6
   0  -2  14 4183.97 534.235   4
   0   2  15 13516.1 1034.78   6
   0   2  15 13414.9 1007.49   4
   0  -2  15 12917.7 974.795   4
   0  -2  16 7696.93 765.820   4
   0   2  16 7757.18 808.011   6
   0   2  16 7760.94 800.740   4
   0  -2 -16 6700.98 547.069  13
   0   2  16 6696.03 480.935  10
   0   2  17 28036.3 1565.98   6
   0   2  17 27375.7 1028.63  10
   0  -2  17 26581.0 1509.15   4
   0  -2  17 27023.5 999.101  10
   0   2  17 24604.6 1435.04   4
   0  -2  18 236.937 153.961  10
   0   2  18-152.056 194.438  10
   0  -2  19 5932.88 446.776  10
   0   2  19 6175.90 465.120  10
   0   2  20 11666.6 619.205  10
   0  -2  20 12217.4 617.302  10
   0   2  21 4016.61 361.769  10
   0   2  22 40769.3 1164.02  10
   0   2  23 663.121 158.218  10
   0   2  24 661.457 133.369  10
   0   4   0 37464.7 1306.01   5
   0  -4   0 37020.7 1367.50   1
   0   4   1 20581.5 880.855   6
   0  -4   1 20645.1 974.421   1
   0   4  -1 19509.1 901.568   5
   0   4   1 21135.6 936.295   5
   0   4  -2 61185.4 1782.13   5
   0   4   2 59564.7 1783.11   5
   0   4   2 62420.5 1750.63   6
   0   4  -3 75699.6 2040.65   5
   0   4   3 74469.7 2079.77   5
   0   4   3 72955.1 2020.20   6
   0   4   4 18386.8 902.137   5
   0   4   4 17754.1 889.032   6
   0   4  -4 19074.8 883.247   5
   0   4  -5 143236. 3301.99   5
   0   4   5 148322. 3506.97   6
   0   4   6 21675.5 1080.05   6
   0   4  -6 22064.3 961.568   5
   0   4   7 108668. 2912.55   6
   0   4   8 55174.7 1947.72   6
   0  -4   8 54581.9 1771.78   4
   0   4   8 57568.3 1895.47   4
   0   4   9 719.092 288.547   6
   0   4   9 918.481 253.861   4
   0  -4   9 1025.96 254.108   4
   0   4  10 55855.5 2077.55   6
   0  -4  10 57792.7 1960.77   4
   0   4  10 54875.9 1984.45   4
   0  -4  11 5549.84 601.439   4
   0   4  11 5573.64 625.420   6
   0   4  11 5507.54 624.160   4
   0  -4  12 10757.0 845.538   4
   0   4  12 10065.4 846.863   4
   0   4  12 10221.1 867.492   6
   0   4  13 19264.8 1222.28   6
   0   4  13 21793.3 1272.79   4
   0  -4  13 21551.4 1267.96   4
   0  -4  14 36560.8 1723.93   4
   0   4  14 33782.9 1699.25   6
   0   4  14 37008.7 1733.26   4
   0   4  15 15159.3 1116.27   4
   0  -4 -15 13427.0 753.066  13
   0   4  15 14369.8 1096.65   6
   0   4 -15 12819.7 685.143  14
   0  -4  15 14602.8 1099.29   4
   0  -4 -15 13857.1 753.117  16
   0   4  16 47216.9 1440.54  10
   0  -4 -16 46474.4 1545.28  13
   0   4  16 50529.7 2163.26   6
   0   4  16 46153.2 2043.19   4
   0   4  17 5089.45 433.618  10
   0   4  18 27657.4 1019.52  10
   0   4  19 913.281 224.969  10
   0   4  20 8158.19 492.497  10
   0   4  21 787.593 187.998  10
   0   4  22 1112.33 179.938  10
   0   4  23 619.423 129.584  10
   0   6   0 1340.62 325.807   5
   0   6   0 1559.24 315.352   6
   0   6   1 35270.4 1566.50   5
   0   6  -1 41555.0 1581.20   6
   0   6   1 39282.2 1565.31   6
   0   6  -1 36103.0 1555.06   5
   0   6   2 51453.4 1860.01   6
   0   6  -2 51290.2 1881.40   5
   0   6   2 50591.5 1929.80   5
   0   6   3 32574.9 1508.20   5
   0   6   3 30541.7 1402.47   6
   0   6  -3 31332.1 1417.12   5
   0   6   4 7964.12 734.704   6
   0   6  -4 7552.89 676.381   5
   0   6   5 48943.1 1970.92   6
   0   6  -5 45041.9 1738.99   5
   0   6   6 351.100 231.384   6
   0   6   7 29837.4 1513.04   6
   0   6   8 310.976 264.788   6
   0   6   9 2354.97 455.826   6
   0   6  10 23672.8 1415.51   6
   0   6  11 18464.2 1271.45   6
   0  -6 -12 55.0012 155.768  16
   0   6  12-153.793 255.587   6
   0   6 -12 395.367 207.905  14
   0   6  13 16833.2 1226.12   6
   0  -6 -13 17931.9 876.211  16
   0   6 -13 18141.6 848.465  14
   0   6 -14 4680.86 433.258  14
   0  -6 -14 4686.23 430.695  16
   0   6  14 4622.47 649.230   6
   0  -6 -15 12694.2 718.886  16
   0   6 -15 12544.9 696.809  14
   0   6  15 12485.9 645.750  10
   0   6  16 1857.20 272.571  10
   0   6 -16 1837.34 285.702  14
   0   6 -17 8982.23 552.960  14
   0   6  17 9980.86 547.361  10
   0   6 -18 1538.53 247.397  14
   0   6  18 1472.50 227.152  10
   0   6  19 4620.76 339.072  10
   0   6  20 2805.26 243.716  10
   0   6  21 221.632 96.8842  10
   0   8   0 123392. 3769.77   5
   0   8  -1 15403.2 1152.09   5
   0   8   1 17320.5 1175.08   6
   0   8  -2 24502.2 1443.28   5
   0   8   2 23992.3 1449.45   6
   0   8  -3 10311.7 935.278   5
   0   8   3 11597.4 1009.67   6
   0   8  -4 2755.13 487.226   5
   0   8   4 3744.63 586.687   6
   0   8   5 97824.5 3302.28   6
   0   8  -6 2166.10 310.522  14
   0   8   6 1770.13 429.340   6
   0   8  -6 1716.02 310.695  15
   0   8  -7 68778.4 2034.31  15
   0   8  -7 69476.3 1956.49  14
   0   8   7 71033.3 1964.99  12
   0   8   7 70409.9 2711.59   6
   0   8  -8 14617.0 816.814  15
   0   8   8 12612.4 1115.64   6
   0   8   8 14679.1 764.618  12
   0   8  -8 14278.8 764.013  14
   0   8  -9 247.069 206.960  14
   0   8   9 15.1972 272.229   6
   0   8  -9 317.230 188.933  15
   0   8 -10 24524.5 1111.91  15
   0   8  10 24782.7 1547.97   6
   0  -8 -10 27662.8 1135.84  16
   0   8 -10 26988.4 1080.19  14
   0  -8 -11 548.024 215.601  16
   0   8 -11 682.799 256.437  14
   0   8 -11 259.200 215.053  15
   0  -8 -12 5939.59 486.121  16
   0   8 -12 5084.66 476.069  15
   0   8 -12 5384.22 478.428  14
   0  -8 -13 39028.7 1326.86  16
   0   8 -13 39843.4 1331.48  14
   0   8 -13 35459.4 1360.27  15
   0   8 -14 32743.9 1257.26  15
   0   8 -14 32961.0 1189.36  14
   0  -8 -14 34650.2 1185.31  16
   0  -8 -15 16942.2 760.789  16
   0   8 -15 17139.3 792.184  14
   0   8 -15 17599.4 854.783  15
   0   8 -16 22948.2 953.077  15
   0   8 -16 21788.3 862.867  14
   0   8 -17 14024.4 673.870  15
   0   8 -17 12213.5 597.219  14
   0   8 -18 9723.13 510.479  15
   0   8 -18 8558.06 439.141  14
   0   8 -19 5529.62 346.011  15
   0  10  -1 785.678 235.972  14
   0  10   1 865.311 284.335  12
   0  10   2 41356.5 1491.66  12
   0  10  -2 41575.8 1458.77  14
   0  10   3 48749.0 1636.52  12
   0  10  -3 48660.4 1607.04  14
   0  10  -4 9655.36 657.640  14
   0  10   4 8644.44 636.897  12
   0  10   5 50722.1 1608.50  12
   0  10  -5 46814.6 1568.68  14
   0  10  -6 173.909 210.519  14
   0  10   6 586.136 241.929  12
   0  10  -7 34319.1 1261.69  14
   0  10   7 34783.9 1233.51  12
   0  10  -7 32541.5 1285.01  15
   0  10  -8 297.154 263.167  14
   0  10  -8 587.901 245.750  15
   0  10  -9 63268.0 1897.06  15
   0  10  -9 68407.2 1888.09  14
   0  10 -10 11834.9 681.313  14
   0  10 -10 10340.6 657.106  15
   0  10 -11 18397.8 825.914  14
   0  10 -11 16273.2 802.838  15
   0  10 -12 13728.8 689.784  14
   0  10 -12 11658.7 649.901  15
   0  10 -13 18056.6 778.326  15
   0  10 -13 20857.7 818.389  14
   0  10 -14 3478.30 328.876  15
   0  10 -14 3863.32 345.126  14
   0  10 -15 21279.4 730.798  14
   0  12   0 125378. 2823.14  12
   0  12  -1 6023.61 457.761  12
   0  12   1 6512.43 477.866  12
   0  12  -2 54285.9 1582.44  12
   0  12   2 58557.7 1561.89  12
   0  12  -3 491.499 224.912  12
   0  12   3 681.885 197.917  12
   0  12  -4 6293.94 474.925  12
   0  12  -5 6788.40 482.717  12
   0  12  -5 6323.60 408.961  14
   0  12  -6 2792.05 317.822  12
   0  12  -6 2803.31 281.993  14
   0  12  -7 4038.30 331.360  14
   0  12  -8 3604.90 298.721  14
   0  12  -9 2136.84 226.850  14
  -1   1  24 241.276 102.065  10
  -1   1  23 1201.09 196.601  10
  -1  -1  23 859.677 147.322  10
  -1  -1  22 34217.1 1039.49  10
  -1   1  22 34778.1 1060.11  10
  -1  -1  21 7162.69 460.831  10
  -1   1  21 6435.12 447.954  10
  -1   1  20 24373.8 943.817  10
  -1  -1  20 25900.9 957.116  10
  -1   1  19 8195.64 539.084  10
  -1  -1  19 8176.38 530.432  10
  -1   1  18 8642.95 550.041  10
  -1  -1  18 8226.16 540.875  10
  -1  -1  18 7944.29 829.850   4
  -1   1  18 8825.60 861.028   4
  -1  -1  17 1694.08 250.508  10
  -1   1  17 1330.71 238.101  10
  -1   1  17 1236.72 308.525   6
  -1  -1  17 1574.22 428.228   4
  -1   1  17 1766.00 426.263   4
  -1   1  16 696.595 344.645   4
  -1   1  16 1129.87 226.313  10
  -1   1  16 450.190 265.392   6
  -1  -1  16 877.452 343.493   4
   1  -1 -16 795.082 234.926  13
  -1  -1  15 25842.5 1413.69   4
  -1   1  15 27449.2 1468.85   6
  -1   1  15 24531.7 1409.01   4
  -1  -1  14 1897.45 393.735   4
  -1   1  14 2094.27 445.187   6
  -1   1  14 1917.87 411.752   4
  -1   1  13 15605.2 1147.84   6
  -1   1  13 16133.2 1050.07   4
  -1  -1  13 15070.1 997.066   4
  -1   1  12 33627.2 1484.01   6
  -1  -1  12 34737.5 1488.55   4
  -1  -1  12 32880.8 1429.71   6
  -1   1  12 33353.1 1496.60   4
  -1   1  11 3200.01 438.105   4
  -1   1  11 2604.10 399.453   6
  -1  -1  11 2959.28 408.625   6
  -1  -1  11 2506.96 380.735   4
  -1  -1  10 18233.5 957.434   4
  -1  -1  10 18225.2 938.500   6
  -1   1  10 19555.0 1008.81   4
  -1   1  10 18160.8 948.303   6
  -1  -1   9 24135.2 1046.71   4
  -1   1   9 22649.3 1062.86   4
  -1   1   9 24633.6 1060.66   6
  -1  -1   9 23618.9 1011.18   6
  -1   1   8 439.595 207.747   4
  -1  -1   8 321.060 137.278   6
  -1  -1   8 332.713 131.429   3
  -1  -1   8 308.456 161.702   4
  -1   1   8 154.715 131.085   6
   1   1  -7 120320. 2424.97   1
  -1  -1   7 117952. 2433.82   3
   1   1  -7 116322. 2160.88   2
  -1   1   7 116847. 2705.16   6
  -1   1   7 112382. 2724.46   4
  -1  -1   7 114975. 2654.54   4
  -1  -1   7 111103. 2596.74   6
  -1  -1   6 91456.2 2148.19   4
  -1  -1   6 88533.0 1929.78   3
  -1   1   6 95077.7 2254.26   4
  -1  -1   6 90708.0 2093.69   6
  -1   1   6 94515.2 2209.42   6
   1  -1  -6 92586.9 1856.17   3
   1   1  -6 93749.3 1961.25   1
  -1   1   5 17625.5 700.308   6
   1   1  -5 17578.2 580.226   1
  -1  -1   5 18052.5 666.020   4
   1   1  -4 737415. 12399.0   1
  -1  -1   4 712121. 12373.6   1
  -1  -1   3 5551.71 278.899   1
  -1  -1   2 84306.3 1680.53   1
   1  -1   0 48530.1 1045.84   1
   1  -1   1 206784. 3746.66   1
   1  -1   2 17297.2 534.987   1
  -1   1  -3 5364.32 318.054   1
   1   1   3 5033.86 215.048   2
  -1   1  -4 10560.5 480.128   1
   1   1   4 10269.1 319.150   2
  -1  -1  -5 166053. 1816.39   3
   1  -1   5 179286. 1869.95   6
   1  -1   5 161791. 1701.01   3
   1  -1   6 92341.9 2002.89   3
   1  -1   6 96802.3 2057.94   4
   1  -1   6 96570.0 2082.41   6
   1   1   6 98838.7 2112.64   4
   1   1   6 97241.0 2117.51   6
   1  -1   7 79072.2 1760.84   6
   1  -1   7 83108.4 1725.77   3
   1   1   7 79011.9 1783.46   6
   1  -1   7 80838.8 1745.19   4
   1   1   7 79962.1 1791.67   4
   1  -1   8 8370.84 552.324   6
   1  -1   8 9040.26 561.148   4
   1  -1   8 10551.2 586.010   3
   1   1   8 9230.98 579.299   6
  -1  -1  -8 7639.26 470.914   3
  -1   1  -8 9785.14 566.913   1
   1   1   8 9893.64 596.698   4
   1  -1   9 262.509 212.042   4
   1  -1   9 542.184 269.642   6
   1   1   9 77.9040 164.210   4
   1   1   9 660.166 197.920   6
   1   1  10 4248.68 459.139   4
   1   1  10 4561.67 465.607   6
   1  -1  10 4612.08 459.531   6
   1  -1  10 4470.52 453.304   4
   1   1  11 80158.7 2385.50   6
   1  -1  11 83421.9 2368.99   4
   1  -1  11 79277.4 2359.47   6
   1   1  11 81182.9 2379.93   4
   1   1  12 6150.49 620.365   6
   1   1  12 5502.69 577.462   4
   1  -1  12 5201.70 540.707   4
   1  -1  13 142225. 3687.51   4
   1   1  13 142796. 3715.27   4
   1   1  13 144144. 3802.96   6
   1   1  14 28138.4 1415.38   4
   1   1  14 28433.2 1463.47   6
   1  -1  14 28417.3 1403.41   4
   1   1  15 106035. 3196.30   4
   1  -1  15 104977. 3178.15   4
   1   1  15 111321. 3337.52   6
   1  -1  16 678.763 293.409   4
   1   1  16 396.632 262.706   6
   1   1  16 545.978 172.122  10
   1   1  16 214.627 215.745   4
   1   1  17 18518.4 1215.36   4
   1  -1  17 19539.9 1247.28   4
   1   1  17 18595.8 1248.34   6
   1  -1  17 21147.6 860.076  10
   1   1  17 19997.3 860.554  10
   1  -1  18 5772.49 442.775  10
   1   1  18 5841.62 688.252   4
   1   1  18 5477.97 439.968  10
   1  -1  18 5780.40 688.001   4
   1  -1  19 11037.6 610.790  10
   1   1  19 9808.16 581.923  10
   1   1  20 565.115 211.113  10
   1  -1  20 401.871 200.702  10
   1  -1  21 5694.75 413.721  10
   1   1  21 5935.90 424.813  10
   1  -1  22 8651.78 471.494  10
   1   1  22 7589.31 453.947  10
   1  -1  23 453.420 126.739  10
   1   1  23 349.430 129.407  10
   1   1  24 982.309 145.383  10
  -1   3  23 1605.24 205.774  10
  -1   3  22 13973.4 592.743  10
  -1   3  21 1886.25 258.155  10
  -1   3  20 16119.9 735.947  10
  -1   3  19 4455.22 411.283  10
  -1   3  18 18593.3 826.767  10
  -1   3  17 144.131 233.695   4
  -1  -3  17 431.669 324.051   4
   1  -3 -17 176.937 218.209  13
  -1   3  17 384.365 277.600   6
  -1   3  17 442.569 207.773  10
  -1   3  16 6610.87 775.290   6
  -1   3  16 4873.83 660.136   4
   1  -3 -16 5522.44 495.070  13
  -1  -3  16 5881.63 723.247   4
  -1   3  15 26.6680 268.368   6
  -1   3  15 240.630 253.877   4
  -1  -3  15 100.449 280.886   4
  -1  -3  14 16487.4 1100.30   4
  -1   3  14 16541.6 1138.00   6
  -1   3  14 16562.4 1140.08   4
  -1   3  13 31059.0 1538.83   4
  -1   3  13 31175.2 1555.48   6
  -1  -3  13 32414.2 1526.43   4
  -1   3  12 1889.48 404.575   4
  -1   3  12 1786.73 403.488   6
  -1  -3  12 1488.25 345.322   4
  -1   3  11 56985.4 2085.00   6
  -1   3  11 58033.1 2086.12   4
  -1  -3  11 59261.1 1993.16   4
  -1  -3  10 15283.8 886.678   4
  -1   3  10 15460.1 966.423   4
  -1   3  10 15763.6 983.780   6
  -1  -3   9 205752. 4473.70   4
  -1   3   9 204567. 4686.14   4
  -1   3   9 208657. 4743.93   6
  -1   3   8 21738.6 1071.54   6
  -1  -3   8 21278.2 939.307   4
  -1   3   8 20892.3 1047.25   4
  -1  -3   7 88624.8 2257.59   1
  -1   3   7 84238.4 2351.33   6
  -1  -3   7 81608.5 2132.03   4
  -1  -3   6 4968.05 389.826   4
  -1  -3   6 4394.16 407.284   1
  -1   3   6 4641.28 457.809   6
  -1  -3   5 54365.8 1468.96   4
  -1   3   5 57105.0 1712.94   6
  -1  -3   5 57308.3 1677.05   1
  -1   3   5 53615.0 1600.01   5
  -1  -3   4 50538.4 1501.77   1
  -1  -3   4 49022.7 1295.12   4
  -1   3   4 47576.4 1463.51   6
  -1   3   4 49376.5 1470.22   5
  -1  -3   3 44372.1 1362.67   1
  -1   3   3 42306.5 1316.94   5
  -1   3   3 42740.4 1323.49   6
  -1  -3   2 96673.2 1714.52   1
  -1   3   2 99451.1 1686.83   5
   1   3  -1 658.591 178.839   5
   1  -3  -1 1642.75 243.899   1
  -1   3   0 439786. 8112.02   5
   1   3   0 443051. 8014.26   5
   1  -3   0 439518. 8110.22   1
   1   3   1 188920. 3828.46   5
   1  -3   1 188662. 3899.69   1
  -1   3  -1 189167. 3893.62   5
   1   3   2 88884.4 2152.75   5
   1  -3   2 91206.9 2223.28   1
   1   3   2 91174.9 2084.82   6
   1   3   3 177830. 3698.00   5
   1   3   3 174497. 3646.18   6
   1  -3   3 180156. 3787.59   1
   1  -3   4 62538.9 1764.86   1
   1   3   4 62095.5 1742.43   6
   1  -3   5 203537. 4134.00   4
   1  -3   5 208389. 4328.37   1
   1   3   5 213833. 4350.83   6
   1   3   6 36070.2 1228.78   4
   1  -3   6 36374.2 1182.11   4
   1   3   6 36033.0 1291.22   6
   1  -3   7 121270. 2782.96   4
   1   3   7 116930. 2839.57   4
   1   3   7 117216. 2921.86   6
   1  -3   8 64181.0 1863.12   4
   1   3   8 65094.0 2004.26   6
   1   3   8 62951.4 1904.08   4
   1   3   9 43761.0 1615.40   6
   1   3   9 43428.5 1557.50   4
   1  -3   9 43301.2 1510.80   4
   1  -3  10 31963.7 1307.55   4
   1   3  10 30246.3 1358.81   6
   1   3  10 31006.5 1342.66   4
   1  -3  11 166985. 4010.45   4
   1   3  11 167230. 4141.62   6
   1   3  11 167982. 4067.38   4
   1   3  12 450.698 234.479   4
   1  -3  12 510.626 266.943   4
   1   3  12 477.691 321.982   6
   1  -3  13 84658.1 2666.95   4
   1   3  13 83054.7 2651.26   4
   1   3  13 82714.3 2709.50   6
   1  -3  14 5424.18 652.594   4
   1   3  14 5037.85 629.688   6
   1   3  14 5139.04 603.349   4
   1   3  15 875.094 337.620   6
   1   3  15 1006.38 206.125  10
   1  -3  15 536.190 264.927   4
   1   3  15 1025.83 314.264   4
   1   3  16 1645.51 385.290   4
   1   3  16 1467.75 255.488  10
   1  -3  16 1662.52 422.226   4
   1   3  16 1821.11 465.221   6
   1   3  17 207.555 221.441   4
   1   3  17 946.455 217.479  10
   1   3  17 691.392 287.645   6
   1  -3  17 522.000 283.397   4
   1   3  18 12244.8 652.175  10
   1   3  19 2921.77 325.314  10
   1   3  20 747.074 217.299  10
   1   3  21 34839.6 1077.55  10
   1   3  22 396.905 162.340  10
   1   3  23 58933.8 1374.48  10
  -1   5  22 4802.74 286.901  10
  -1   5  21 174.466 131.726  10
  -1   5  20 2821.62 288.658  10
  -1   5  19 1511.21 243.671  10
  -1   5  18 3880.11 366.052  10
  -1   5  17 1657.97 264.078  10
   1  -5 -17 1799.96 311.681  13
   1   5 -16 21577.6 883.947  14
   1  -5 -16 21631.2 971.815  16
   1  -5 -16 19638.5 914.253  13
  -1   5  15-62.8618 225.740   6
  -1   5  15 297.229 238.980   4
   1  -5 -15 120.564 179.958  16
   1   5 -15 214.036 166.296  14
   1  -5 -15 270.960 173.793  13
   1  -5 -14 21630.6 956.559  13
  -1   5  14 21020.9 1325.96   4
   1   5 -14 19660.0 864.729  14
  -1   5  14 20302.4 1332.73   6
   1  -5 -14 22963.0 992.667  16
  -1   5  13 3933.37 574.765   4
  -1   5  13 3368.09 554.686   6
  -1   5  12 8936.37 883.334   6
  -1   5  12 9095.23 854.933   4
  -1   5  11 58446.0 2309.45   6
  -1   5  11 61101.7 2280.38   4
  -1   5  10 1090.51 311.547   4
  -1   5  10 953.748 322.587   6
  -1   5   9 168241. 4397.32   6
  -1   5   9 172692. 4317.08   4
  -1   5   8 23138.8 1290.80   6
  -1   5   7 12776.7 933.788   6
  -1   5   6 179169. 4432.08   6
   1   5  -5 6571.12 546.736   5
  -1   5   5 6506.88 620.903   5
  -1   5   5 6062.61 610.809   6
   1   5  -4 84196.5 2304.20   5
  -1   5   4 80649.1 2401.81   6
  -1   5   4 80284.7 2448.17   5
  -1   5   3 265.415 206.849   6
  -1   5   3 244.485 229.927   5
   1   5  -3 385.596 292.239   5
   1   5  -2 91554.0 2507.75   5
  -1   5   2 93127.1 2634.03   5
  -1   5   2 95907.6 2602.25   6
  -1   5   1 3468.62 426.538   6
   1   5  -1 3391.51 374.633   6
  -1   5   1 3378.21 451.934   5
   1   5  -1 3475.70 418.262   5
   1   5   0 85084.9 2269.56   6
   1   5   0 82953.5 2358.70   5
  -1   5   0 83612.1 2432.55   5
   1   5   1 2145.73 317.909   6
  -1   5  -1 2100.63 355.320   5
   1   5   1 2183.11 350.233   5
   1   5   2 742.055 265.546   5
  -1   5  -2 974.141 313.406   5
   1   5   2 847.095 230.080   6
   1   5   3 54289.9 1830.52   5
   1   5   3 51707.4 1732.92   6
  -1   5  -3 53672.9 1835.37   5
   1   5   4 97620.3 2682.23   6
  -1   5  -4 96623.3 2693.97   5
  -1   5  -5 2019.89 362.012   5
   1   5   5 1804.44 353.702   6
   1   5   6 244299. 5532.42   6
  -1   5  -6 260823. 5510.72   5
   1   5   7 11863.8 858.534   6
   1   5   7 13240.4 814.136   4
   1   5   8 131705. 3580.26   6
   1   5   8 137242. 3443.07   4
   1   5   9 153081. 4060.21   6
   1   5   9 161955. 3935.06   4
   1   5  10 35795.6 1548.04   4
   1   5  10 34668.6 1642.36   6
   1   5  11 50391.5 1937.32   4
   1   5  11 48380.9 2018.46   6
   1   5  12 27042.6 1469.24   6
   1   5  13 5735.59 711.062   6
  -1   5 -14 38183.9 1314.32  14
   1   5  14 36808.8 1795.85   6
  -1  -5 -14 37225.5 1337.85  16
   1   5  15 8729.49 541.611  10
   1   5  15 9329.09 888.056   6
  -1  -5 -15 8944.23 601.558  16
  -1   5 -15 8176.76 566.793  14
  -1  -5 -15 7811.41 570.580  13
  -1   5 -16 50308.4 1543.23  14
   1   5  16 48991.5 1451.84  10
  -1   5 -17 4523.62 411.370  14
   1   5  17 4203.32 373.744  10
   1   5  18 74653.7 1902.66  10
  -1   5 -18 79293.7 1981.10  14
   1   5  19 351.461 170.069  10
   1   5  20 27995.7 901.418  10
   1   5  21 4344.32 300.634  10
   1   5  22 175.324 104.865  10
   1   7 -20 725.529 183.359  15
   1   7 -19 1002.32 215.247  15
   1   7 -18 14251.7 615.175  14
   1   7 -17 4929.63 391.875  14
   1  -7 -16 29845.8 1090.92  16
   1   7 -16 30224.9 1070.20  14
   1  -7 -15 2993.35 360.469  16
   1   7 -15 2596.12 339.583  14
   1   7 -14 18569.9 847.178  14
   1  -7 -14 18326.1 875.408  16
   1   7 -13 17686.1 839.894  14
   1  -7 -13 19670.6 907.319  16
   1   7 -12 5017.41 451.697  14
   1  -7 -12 4863.53 449.988  16
  -1   7  12 4905.92 696.816   6
   1   7 -11 11833.4 674.771  14
  -1   7  11 11934.7 1065.52   6
   1  -7 -11 11362.6 703.616  16
   1   7 -10 4859.57 433.072  14
  -1   7  10 5576.40 739.512   6
   1  -7 -10 4553.00 445.559  16
  -1   7   9 67467.9 2653.10   6
  -1   7   8 1231.53 400.534   6
  -1   7   7 5419.32 729.604   6
  -1   7   6 52236.0 2237.31   6
  -1   7   5 2101.55 476.037   6
   1   7  -4 178561. 4537.57   5
  -1   7   4 194788. 4909.83   6
   1   7  -3 950.238 310.772   5
  -1   7   3 699.850 376.073   5
  -1   7   3 793.558 341.813   6
  -1   7   2 91494.1 3028.70   5
   1   7  -2 96596.5 2922.75   5
  -1   7   2 93893.4 2981.63   6
  -1   7   1 8321.28 785.424   6
   1   7  -1 7463.23 729.874   5
  -1   7   1 7529.36 774.848   5
  -1   7   0 142022. 4001.42   5
   1   7   0 146790. 3822.86   6
   1   7   0 144379. 3955.87   5
  -1   7   0 155328. 4033.32   6
   1   7   1 901.062 364.661   5
   1   7   1 1172.68 313.937   6
  -1   7  -1 1403.75 422.354   5
  -1   7  -1 1889.50 403.310   6
  -1   7  -2 215.839 219.790   6
   1   7   2 785.760 317.390   6
  -1   7  -2 504.468 254.002   5
  -1   7  -3 25866.6 1426.28   5
   1   7   3 27582.4 1449.62   6
  -1   7  -4 22951.9 1332.91   5
   1   7   4 26008.3 1419.92   6
  -1   7  -5 11315.8 903.440   5
   1   7   5 8960.35 844.309   6
   1   7   6 35952.3 1714.08   6
   1   7   7 53578.3 2185.60   6
   1   7   8 72762.5 2668.46   6
   1   7   9 57874.6 2349.48   6
  -1   7 -10 39943.2 1366.67  14
   1   7  10 37441.8 1858.75   6
   1   7  10 40339.6 1325.42  12
  -1   7 -11 5494.52 474.661  14
  -1  -7 -11 5377.47 480.973  16
   1   7  11 4869.60 418.923  12
   1   7  11 4805.04 683.232   6
  -1   7 -12 5625.48 488.320  14
   1   7  12 4734.85 663.833   6
   1   7  12 6044.82 462.411  12
  -1  -7 -12 6655.31 525.786  16
  -1   7 -13 8098.68 580.761  14
  -1  -7 -13 7939.47 562.499  16
  -1  -7 -14 81022.0 2142.33  16
  -1   7 -14 79698.8 2137.07  14
  -1  -7 -15 686.230 199.712  16
  -1   7 -15 557.394 228.724  14
  -1   7 -16 46713.4 1439.69  14
  -1   7 -17 1667.36 291.095  14
  -1   7 -18 48269.7 1347.42  14
  -1   7 -19 465.009 157.649  14
  -1   7 -19 558.230 169.581  15
  -1   7 -20 3871.95 306.256  15
   1   9 -17 450.321 148.881  14
   1   9 -17 674.067 173.525  15
   1   9 -16 1542.94 240.448  15
   1   9 -16 1319.87 222.994  14
   1   9 -15 156.692 179.385  14
   1   9 -15 504.557 219.056  15
   1   9 -14 33695.6 1105.27  14
   1  -9 -14 32386.1 1056.89  16
   1   9 -14 30842.4 1138.87  15
   1  -9 -13 20546.2 847.382  16
   1   9 -13 18490.9 891.814  15
   1   9 -13 21428.1 884.533  14
   1  -9 -12 8508.89 554.691  16
   1   9 -12 8631.51 573.344  14
   1   9 -12 7933.62 601.094  15
   1   9 -11 45841.5 1444.51  14
   1  -9 -11 44182.4 1444.17  16
   1   9 -11 40727.6 1465.67  15
   1   9 -10 5436.85 506.734  15
   1   9 -10 6425.40 540.705  14
   1  -9 -10 5047.94 469.248  16
   1   9  -9 42510.5 1419.74  14
   1  -9  -9 42497.8 1468.05  16
   1   9  -9 38709.7 1443.88  15
   1   9  -8 7501.29 607.350  15
   1   9  -8 8579.05 607.359  14
   1   9  -7 24333.0 1099.43  15
   1   9  -7 25235.2 1064.26  14
  -1   9   6 6134.20 798.689   6
   1   9  -6 6557.16 546.106  15
   1   9  -6 7277.14 556.811  14
   1   9  -5 6058.03 510.588  14
   1  -9  -5 4648.52 452.086  11
   1   9  -5 4837.59 487.970  15
  -1   9   5 6773.22 532.898  12
  -1   9   5 4751.74 686.504   6
  -1   9   4 856.791 227.226  12
   1   9  -4 1574.70 305.615  15
  -1   9   4 930.391 398.076   6
  -1   9   3 11144.9 708.860  12
  -1   9   3 10313.5 1030.40   6
   1   9  -3 10272.3 660.246  14
   1   9  -2 5847.83 502.181  14
   1   9  -1 466.945 206.852  14
   1   9   0 1185.00 262.440  14
  -1   9  -2 4021.28 421.397  14
   1   9   3 3909.82 456.845  12
  -1   9  -3 3505.19 413.050  14
  -1   9  -3 3451.00 632.414   5
   1   9   4 36218.6 1366.40  12
  -1   9  -4 37086.8 1345.79  14
  -1   9  -4 38229.0 1405.11  15
   1   9   5 31642.6 1256.15  12
  -1   9  -5 31454.4 1230.25  14
  -1   9  -5 32594.3 1293.66  15
   1   9   6 62917.0 1877.82  12
  -1   9  -6 61075.8 1863.67  14
  -1   9  -6 66227.8 1966.69  15
  -1   9  -7 11176.3 715.517  14
  -1   9  -7 12221.3 753.106  15
   1   9   7 12834.0 743.327  12
   1   9   8 14281.1 772.966  12
  -1   9  -8 13455.9 802.729  15
  -1   9  -8 14180.1 797.162  14
   1   9   9 18859.5 870.659  12
  -1   9  -9 20668.9 956.524  14
  -1   9  -9 17590.8 931.247  15
   1   9  10 1161.92 245.925  12
  -1   9 -10 1265.74 288.647  15
  -1   9 -10 1021.51 288.599  14
  -1   9 -11 22187.7 1032.35  15
  -1   9 -11 25217.7 1054.65  14
  -1   9 -12 3298.08 417.145  14
  -1   9 -12 2123.91 350.781  15
  -1   9 -13 18947.2 863.409  14
  -1   9 -13 17419.4 858.044  15
  -1   9 -14 2210.18 315.888  15
  -1   9 -14 2421.41 334.812  14
  -1   9 -15 1359.41 261.170  15
  -1   9 -15 995.188 237.311  14
  -1   9 -16 817.049 201.805  14
  -1   9 -16 989.786 209.254  15
  -1   9 -17 317.149 145.573  15
  -1   9 -17 509.188 160.891  14
   1  11 -13 9583.72 440.436  14
   1  11 -12 222.522 163.450  14
   1  11 -11 649.556 223.921  14
   1  11 -10 1919.66 288.897  14
   1  11  -9 1885.87 312.174  14
   1  11  -8 373.127 235.143  14
   1 -11  -7 892.109 234.335  16
   1  11  -7 710.520 236.070  14
   1  11  -6 494.303 215.974  14
   1  11  -5 385.316 241.664  14
   1  11  -4 306.901 248.211  14
   1  11  -3 2495.43 341.925  14
  -1  11   3 2685.42 350.642  12
  -1  11   2 563.194 241.762  12
   1  11  -2 545.182 222.832  14
   1  11  -1 4050.88 406.830  14
  -1  11   1 5603.04 507.116  12
   1  11  -1 4685.09 481.978  12
  -1  11   0 21540.2 999.573  12
   1  11   0 21471.3 996.882  12
  -1  11  -1 11750.0 741.411  12
   1  11   1 11437.7 713.463  12
   1  11   2 942.554 290.770  12
  -1  11  -3 10435.5 636.478  14
   1  11   3 10088.6 657.605  12
   1  11   4 467.515 232.748  12
  -1  11  -4 551.078 215.463  14
   1  11   5 6668.53 512.702  12
  -1  11  -5 7230.50 535.704  14
  -1  11  -6 26177.8 1045.37  14
   1  11   6 28211.1 1035.10  12
  -1  11  -7 13222.2 705.852  14
   1  11   7 14118.5 676.350  12
  -1  11  -8 40511.8 1306.07  14
  -1  11  -9 519.141 226.191  14
  -1  11 -10 14284.1 672.515  14
  -1  11 -11 3671.55 346.416  14
  -1  11 -12 518.808 188.443  14
  -1  11 -13 3138.16 265.561  14
   2   0 -24 4358.86 304.257   9
  -2   0  23 30.2128 108.340  10
  -2   0  22 1216.59 209.041  10
  -2   0  21-115.457 157.475  10
  -2   0  20 7230.85 485.359  10
  -2   0  19 85.1819 162.711  10
  -2   0  18 53644.5 1557.81  10
  -2   0  18 49911.1 2168.38   4
  -2   0  17 183.043 162.506  10
  -2   0  17 67.1578 257.264   4
  -2   0  16 524.191 301.320   4
  -2   0  15 202.054 229.523   6
  -2   0  15 461.106 303.794   4
  -2   0  14 24577.8 1384.08   4
  -2   0  14 27354.8 1400.22   6
  -2   0  13 480.106 229.980   6
  -2   0  13-80.6639 218.501   4
  -2   0  12 1111.10 323.741   4
  -2   0  12 737.275 224.316   6
  -2   0  11 126.869 159.459   6
  -2   0  11-23.2430 206.424   4
  -2   0  10 15893.4 875.608   6
  -2   0  10 15177.7 890.253   4
  -2   0   9 162.996 212.845   4
  -2   0   9 4.55662 137.151   6
  -2   0   8 434043. 8332.67   4
  -2   0   8 444116. 8194.31   6
  -2   0   7 136.717 119.381   6
   2   0  -7 199.337 50.9240   1
  -2   0   7 19.3429 129.478   4
  -2   0   6 359960. 6530.37   6
  -2   0   6 364606. 6677.16   4
   2   0  -6 349859. 6041.21   1
  -2   0   3 420.956 70.7982   2
  -2   0   2 403588. 6926.61   2
  -2   0   1 215.005 46.8308   3
   2   0   0 13281.9 711.497   3
   2   0   1 211.236 71.3265   3
   2   0   2 99666.5 1991.99   3
  -2   0  -3 1689.49 182.016   3
   2   0   3 1464.49 167.791   3
  -2   0  -4 141926. 2853.75   3
   2   0   4 143186. 2864.50   3
   2   0   5-25.4184 111.073   3
   2   0   5-90.3009 110.175   4
  -2   0  -6 120410. 2214.01   2
   2   0   6 114790. 2575.29   6
   2   0   6 117606. 2545.21   4
   2   0   7 514.020 160.366   4
  -2   0  -7 682.124 74.3878   2
   2   0   7 431.635 165.625   6
   2   0   8 17908.6 803.854   4
   2   0   8 17219.3 803.425   6
   2   0   9 488.139 205.675   6
   2   0   9 214.912 163.373   4
  -2   0  -9 101.773 125.340   1
   2   0  10 180351. 4091.50   6
   2   0  10 181567. 4020.78   4
   2   0  11 22.1305 168.949   6
   2   0  11 259.759 201.830   4
   2   0  12 250305. 5480.98   6
   2   0  12 240913. 5345.98   4
   2   0  13-48.7358 249.405   4
   2   0  13 911.932 307.750   6
   2   0  14 275569. 6164.60   6
   2   0  14 269610. 6034.00   4
   2   0  15 386.967 252.455   4
   2   0  16 7250.09 720.918   4
   2   0  16 7855.45 502.872  10
   2   0  17-99.6736 153.753  10
   2   0  17 63.8905 226.740   4
   2   0  18 71309.6 2536.51   4
   2   0  18 68364.4 1822.63  10
   2   0  19 110.600 174.495  10
   2   0  20 9572.14 560.349  10
   2   0  21 22.7677 151.230  10
   2   0  22 156.636 131.916  10
   2   0  23-43.6473 128.539  10
   2   0  24 19843.5 613.801  10
  -2   2  24 20742.7 616.988  10
   2  -2 -24 20484.7 657.455   9
  -2   2  23 2115.75 220.792  10
   2   2 -22 1530.07 253.219   9
  -2   2  22 1935.74 247.839  10
  -2   2  21 3851.24 354.979  10
  -2   2  20 29.6119 168.525  10
  -2   2  19 3286.64 353.257  10
  -2   2  18 264.978 166.921  10
  -2   2  17 15469.6 1146.96   6
  -2  -2  17 15843.5 1164.08   4
  -2   2  17 16475.6 783.489  10
  -2   2  17 14943.5 1151.93   4
   2  -2 -17 14818.7 800.198  13
  -2   2  16 757.811 350.474   6
   2  -2 -16 187.233 178.345  13
  -2   2  16 661.993 310.552   4
  -2  -2  16 630.976 306.618   4
  -2   2  15 70179.5 2602.98   4
  -2   2  15 71005.0 2589.28   6
  -2  -2  15 70723.6 2533.19   4
  -2   2  14 4221.78 592.248   4
  -2   2  14 4557.93 606.240   6
  -2  -2  14 4195.12 572.920   4
  -2   2  13 67688.6 2358.92   6
  -2   2  13 66698.5 2392.90   4
  -2  -2  13 62575.4 2257.38   4
  -2   2  12 1278.36 362.260   6
  -2  -2  12 1041.77 324.769   4
  -2   2  12 1226.56 335.801   4
  -2  -2  11 17741.6 997.074   4
  -2   2  11 17521.9 1066.45   4
  -2   2  11 18221.5 1055.06   6
  -2   2  10 5558.30 588.248   4
  -2   2  10 5344.55 550.197   6
  -2  -2  10 5271.96 506.774   4
  -2   2   9 3099.61 432.458   4
  -2  -2   9 3474.56 401.250   4
  -2   2   9 3851.62 469.702   6
  -2   2   8 43278.8 1568.43   4
  -2  -2   8 44035.9 1426.24   4
  -2   2   8 44410.4 1552.72   6
   2  -2  -7 46885.5 1176.66   3
  -2   2   7 47889.7 1561.06   6
  -2  -2   7 47758.4 1426.45   4
  -2   2   6 512.763 205.911   6
  -2  -2   6 916.623 173.886   1
  -2  -2   6 672.549 168.578   4
   2  -2  -6 644.455 157.394   7
   2  -2  -5 15023.9 633.529   7
  -2   2   5 16780.5 792.090   6
  -2  -2   5 17743.9 704.020   1
  -2  -2   5 16942.3 656.161   4
  -2   2   5 17733.9 702.918   5
  -2  -2   4 22497.5 781.415   1
  -2   2   4 21100.9 774.463   5
  -2   2   4 20920.9 822.525   6
  -2  -2   3 386693. 7028.49   1
   2  -2  -3 388096. 6921.82   1
   2  -2  -2 12781.2 522.916   1
   2  -2  -1 75100.1 1692.94   1
   2  -2   0 58644.7 1428.05   1
   2  -2   1 999999. 17190.3   1
   2  -2   2 128741. 2687.00   1
   2  -2   3 164613. 3331.81   1
   2  -2   3 166839. 3215.41   4
   2  -2   4 260339. 4922.66   4
   2   2   4 264665. 5017.80   6
  -2   2  -4 262918. 5162.27   1
   2   2   4 267909. 4815.33   2
   2   2   5 82958.1 1973.47   4
   2   2   5 87639.5 1828.16   2
  -2   2  -5 89537.6 2201.00   1
   2  -2   5 88579.8 1996.91   4
   2   2   5 87822.5 2093.46   6
   2   2   6 3758.79 363.951   6
   2   2   6 3381.10 319.497   4
  -2   2  -6 3701.66 373.288   1
   2   2   6 4010.60 254.483   2
   2  -2   6 3394.28 314.808   4
   2  -2   7 91243.3 2202.49   4
  -2  -2  -7 88975.5 2327.41   3
   2  -2   7 88763.1 2245.81   3
   2   2   7 91980.1 2315.34   6
   2   2   7 93287.4 2257.16   4
  -2   2  -7 93122.8 2397.53   1
  -2   2  -8 4057.03 427.176   1
   2   2   8 4566.65 435.603   6
   2  -2   8 4313.43 391.949   4
  -2  -2  -8 3702.42 405.217   3
   2   2   8 5007.62 425.531   4
   2  -2   8 4199.59 401.891   3
   2   2   9 90682.1 2470.34   6
   2   2   9 96978.4 2462.03   4
   2  -2   9 91474.1 2384.16   4
   2   2  10 8514.73 630.485   4
   2  -2  10 7691.10 590.234   4
   2   2  10 8605.97 657.546   6
   2   2  11 472.396 200.229   6
   2   2  11 809.816 254.216   4
   2  -2  11 903.369 275.228   4
   2  -2  12 116430. 3111.14   4
   2   2  12 118789. 3230.92   6
   2   2  12 115080. 3137.68   4
   2   2  13 1328.27 360.537   6
   2  -2  13 1373.90 358.978   4
   2  -2  14 141635. 3768.68   4
   2   2  14 145416. 3909.81   6
   2   2  14 137939. 3761.99   4
   2  -2  15 12516.8 962.624   4
   2   2  15 12533.3 990.136   6
   2   2  15 11742.7 918.987   4
   2  -2  16 43437.7 1324.26  10
   2  -2  16 43134.4 1897.10   4
   2   2  16 43447.1 1964.93   6
   2   2  16 42161.6 1847.11   4
   2   2  16 44310.3 1344.84  10
   2  -2  17 23666.2 917.693  10
   2   2  17 21716.6 885.424  10
   2  -2  17 20269.3 1297.22   4
   2   2  17 21218.4 1331.85   6
   2   2  17 21091.9 1274.00   4
   2   2  18 370.548 167.308  10
   2  -2  18 562.549 179.973  10
   2  -2  19 12259.0 632.148  10
   2   2  19 11284.6 622.560  10
   2  -2  20 1239.32 243.872  10
   2   2  20 1475.94 264.713  10
   2   2  21 16527.7 706.459  10
   2  -2  21 17057.3 705.514  10
   2   2  22 12836.2 571.407  10
   2  -2  22 11852.7 529.164  10
   2   2  23 20450.7 692.513  10
   2   2  24 3098.40 218.585  10
  -2   4  23 112.291 110.545  10
  -2   4  22 39103.2 1066.04  10
  -2   4  21 2325.06 265.233  10
  -2   4  20 10588.0 570.193  10
  -2   4  19 8043.36 521.009  10
   2  -4 -18 3118.97 396.925  13
  -2   4  18 3329.58 357.681  10
   2  -4 -17 4906.27 471.183  13
  -2   4  16 24557.6 1481.55   6
   2  -4 -16 25331.9 1046.73  13
  -2  -4  16 23385.4 1441.24   4
  -2   4  16 23323.1 1457.36   4
   2  -4 -15 434.987 163.554  16
  -2   4  15 478.205 340.959   6
  -2  -4  15-141.783 306.358   4
  -2   4  15 723.366 344.882   4
   2  -4 -15 99.6444 160.362  13
  -2   4  14 9365.80 897.738   6
  -2   4  14 8779.63 873.775   4
  -2  -4  14 10384.4 908.413   4
  -2   4  13 6664.18 748.112   4
  -2  -4  13 6514.47 704.056   4
  -2   4  13 6662.81 758.216   6
  -2  -4  12 568.253 269.544   4
  -2   4  12 797.214 356.618   6
  -2   4  12 1165.62 375.576   4
  -2   4  11 526.924 254.015   4
  -2  -4  11 617.901 229.805   4
  -2   4  11 136.319 256.050   6
  -2  -4  10 47231.8 1756.17   4
  -2   4  10 49092.6 1948.01   6
  -2   4  10 45929.9 1896.81   4
  -2   4   9 14373.8 967.123   4
  -2   4   9 15139.6 1018.16   6
  -2  -4   9 15072.2 881.238   4
  -2  -4   8 20134.1 983.253   4
  -2   4   8 19292.4 1112.25   6
  -2  -4   7 11283.1 679.359   4
  -2   4   7 10601.8 810.469   6
  -2   4   6 38818.3 1477.82   5
  -2   4   6 41551.2 1608.33   6
  -2   4   5 50992.6 1693.39   5
   2  -4  -5 48463.0 1597.57   1
  -2   4   5 51098.3 1735.36   6
  -2   4   4 109195. 2799.37   5
   2  -4  -4 111640. 2762.79   1
   2   4  -4 109646. 2550.65   5
  -2   4   4 108109. 2808.23   6
  -2   4   3 26506.1 1116.68   6
   2  -4  -3 26497.8 1099.14   1
   2   4  -3 26747.2 996.313   5
  -2   4   3 25058.2 1103.50   5
  -2   4   2 186897. 4264.55   5
   2  -4  -2 201230. 4269.32   1
   2   4  -2 199430. 4081.99   5
  -2   4   2 194185. 4229.45   6
   2  -4  -1 9083.73 616.959   1
  -2   4   1 8295.63 625.846   5
   2   4  -1 8717.72 564.619   5
   2   4  -1 8915.58 502.890   6
   2   4   0 122079. 2865.35   5
   2   4   0 121678. 2719.88   6
  -2   4   0 119616. 3011.50   5
   2   4   1 17619.2 759.704   6
   2  -4   1 16846.7 621.649   7
   2   4   1 18206.0 855.346   5
  -2   4  -1 16378.7 889.522   5
   2   4   2 64777.1 1850.55   5
   2  -4   2 61907.3 1500.39   7
   2   4   2 62856.7 1718.49   6
  -2   4  -2 63540.7 1921.93   5
   2   4   3 141.518 137.215   6
   2   4   4 39392.9 1381.50   6
   2   4   5 110507. 2770.41   6
   2   4   6 62754.5 1952.12   6
   2   4   6 67681.8 1855.91   4
   2   4   7 61041.3 1803.94   4
   2   4   7 57028.7 1895.74   6
   2   4   8 15694.8 845.109   4
   2   4   8 12697.5 846.136   6
   2   4   9 31748.7 1424.00   6
   2   4   9 34639.7 1377.16   4
   2   4  10 777.623 213.760   4
   2   4  10 402.674 260.202   6
   2  -4  11 31105.0 1431.64   4
   2   4  11 31996.9 1413.40   4
   2   4  11 31849.1 1487.52   6
   2   4  12 1204.72 351.104   6
   2   4  12 1408.32 307.543   4
   2  -4  12 1170.64 319.521   4
   2   4  13 923.645 313.407   4
   2   4  13 749.440 343.090   6
   2   4  14 60681.9 2211.29   4
   2   4  14 54710.0 2206.67   6
  -2   4 -15 2173.31 324.144  14
  -2  -4 -15 2105.64 318.713  13
   2   4  15 1924.38 438.916   6
   2   4  15 2255.53 282.036  10
   2   4  15 1519.59 382.788   4
   2   4  16 7735.94 504.829  10
   2   4  16 7590.92 785.500   6
  -2   4 -16 7712.81 559.257  14
   2   4  17 5043.14 406.668  10
  -2   4 -17 4880.12 456.099  14
  -2   4 -18 11865.0 653.730  14
   2   4  18 11608.8 614.094  10
   2   4  19 18544.9 769.919  10
   2   4  20 847.519 191.257  10
   2   4  21 15359.6 623.611  10
   2   4  22 9627.65 443.145  10
   2   4  23 2546.55 200.441  10
   2   6 -21 1611.52 224.454  15
  -2   6  21 875.210 145.806  10
  -2   6  20 39.3545 114.689  10
  -2   6  19 21659.8 785.023  10
  -2   6  18 662.672 185.586  10
   2   6 -17 24045.3 893.237  14
   2  -6 -17 23405.5 951.292  13
  -2   6  17 24293.7 916.410  10
   2   6 -16 2527.24 313.153  14
   2  -6 -16 2152.91 312.462  13
  -2   6  16 2668.02 315.415  10
   2  -6 -16 2620.83 346.840  16
   2  -6 -15 16993.5 824.878  13
   2   6 -15 16161.1 763.886  14
   2  -6 -15 17384.0 840.414  16
   2  -6 -14 1309.17 265.283  13
  -2   6  14 1991.05 447.595   6
   2  -6 -14 1445.86 271.796  16
   2   6 -14 1917.46 296.257  14
   2  -6 -13 28409.2 1128.26  16
  -2   6  13 26883.3 1597.47   6
   2  -6 -13 28858.7 1101.36  13
  -2   6  13 25602.4 1535.41   4
   2   6 -13 26503.7 1024.48  14
  -2   6  12 5294.74 726.196   6
   2   6 -12 5476.31 443.316  14
   2  -6 -12 5569.73 470.940  16
  -2   6  12 5844.89 737.022   4
  -2   6  11 32454.6 1682.09   4
  -2   6  11 31414.3 1726.71   6
  -2   6  10 14925.1 1109.36   4
  -2   6  10 12946.0 1072.94   6
  -2   6   9 2576.77 533.545   6
  -2   6   9 2785.06 501.470   4
  -2   6   8 624.130 383.685   6
  -2   6   7 273.432 316.282   6
  -2   6   6 5309.87 681.647   6
  -2   6   5 12437.4 963.632   5
  -2   6   5 10902.6 906.123   6
  -2   6   4 8214.07 782.564   5
  -2   6   4 7038.89 708.109   6
   2   6  -4 7853.86 649.151   5
  -2   6   3 30253.6 1504.18   5
  -2   6   3 30918.5 1468.20   6
   2   6  -3 30462.0 1333.73   5
  -2   6   2 3633.20 538.125   6
  -2   6   2 2770.83 487.768   5
   2   6  -2 3055.35 412.518   5
  -2   6   1 90757.6 2814.94   5
  -2   6   1 91604.4 2782.69   6
   2   6  -1 89313.4 2634.61   5
  -2   6   0 368.655 245.867   6
  -2   6   0 363.563 292.172   5
   2   6   0 207.559 205.594   5
   2   6   0 314.409 159.451   6
   2   6   1 19637.5 1096.71   5
  -2   6  -1 20056.5 1182.61   5
   2   6   1 18457.7 978.528   6
  -2   6  -2 73551.7 2486.89   5
   2   6   2 75430.4 2292.13   6
  -2   6  -3 890.553 292.172   5
   2   6   3 1551.54 342.114   6
   2   6   4 9084.12 742.329   6
  -2   6  -4 9226.15 798.632   5
   2   6   5 2991.46 436.540   6
  -2   6  -5 3735.66 518.932   5
  -2   6  -6 3352.48 491.934   5
   2   6   6 2822.69 450.051   6
   2   6   7 51812.4 2006.50   6
   2   6   8 3519.58 538.653   6
   2   6   9 37783.6 1743.71   6
   2   6  10 586.276 297.260   6
   2   6  11 596.314 298.421   6
   2   6  12 178.905 271.302   6
   2   6  12 303.949 154.037  12
  -2   6 -12 252.221 193.624  14
   2   6  13 8591.76 842.578   6
  -2   6 -13 9749.05 638.436  14
   2   6  13 10211.1 621.313  12
  -2   6 -14 7348.77 563.478  14
   2   6  14 6793.18 500.929  12
  -2   6 -15 602.933 248.193  14
  -2   6 -16 7323.90 556.908  14
   2   6  17 3247.81 308.275  10
  -2   6 -17 3516.97 389.049  14
   2   6  18 4576.41 339.526  10
  -2   6 -18 4629.74 401.002  14
  -2   6 -19 17182.5 716.470  14
   2   6  19 16453.9 628.443  10
  -2   6 -20 294.978 135.903  14
   2   6  20 177.750 110.553  10
   2   8 -19 103.168 125.183  15
   2   8 -18 372.242 130.896  14
   2   8 -18 511.887 185.891  15
   2   8 -17 1094.77 230.245  15
   2   8 -17 1467.80 216.421  14
   2   8 -16 817.633 255.600  15
   2   8 -16 1108.99 242.531  14
   2  -8 -15 346.115 172.797  16
   2   8 -15 694.845 217.575  14
   2   8 -15 1025.84 267.684  15
   2   8 -14 149.181 188.333  14
   2   8 -14 237.399 215.278  15
   2  -8 -14 107.696 191.305  16
   2  -8 -13 5339.47 469.972  16
   2   8 -13 5768.94 514.417  15
   2   8 -13 5244.61 455.036  14
   2  -8 -12 753.451 255.169  16
   2   8 -12 825.509 261.093  15
   2   8 -12 458.922 222.200  14
   2   8 -11 958.073 263.456  15
   2  -8 -11 602.555 227.336  16
   2   8 -11 617.055 212.233  14
  -2   8  10 632.865 366.448   6
   2   8 -10 647.712 224.950  14
   2  -8 -10 672.380 242.969  16
   2   8 -10 532.801 255.979  15
   2   8  -9 39662.8 1339.03  14
  -2   8   9 38363.8 2033.52   6
   2   8  -9 36859.8 1373.76  15
  -2   8   8 25010.3 1595.43   6
   2   8  -8 22761.3 1042.50  15
   2   8  -8 23596.2 994.030  14
   2  -8  -7 5539.75 488.398  11
  -2   8   7 4990.15 757.908   6
   2   8  -7 4704.77 444.452  14
   2   8  -7 5004.76 468.505  15
   2   8  -6 57395.7 1703.63  14
   2  -8  -6 63591.0 1839.74  11
   2   8  -6 54524.4 1760.68  15
  -2   8   6 61520.3 2616.79   6
  -2   8   5 12496.2 1143.56   6
  -2   8   4 67331.8 2747.33   6
  -2   8   3 78868.3 2986.19   5
  -2   8   3 78257.1 2955.07   6
  -2   8   2 36169.8 1923.55   5
  -2   8   2 35778.0 1847.38   6
  -2   8   1 125165. 3930.61   5
  -2   8   1 124345. 3846.24   6
  -2   8   0 17971.5 1315.68   5
  -2   8   0 18323.1 1290.20   6
  -2   8  -1 24142.2 1547.50   5
  -2   8  -1 27234.3 1583.85   6
  -2   8  -2 11659.8 1029.71   6
  -2   8  -2 11248.3 1012.72   5
  -2   8  -3 2108.78 488.238   5
  -2   8  -4 8580.82 903.102   5
  -2   8  -5 32695.7 1753.64   5
   2   8   5 32281.1 1648.35   6
  -2   8  -6 6322.96 530.362  15
  -2   8  -6 6961.74 539.056  14
   2   8   6 4893.47 654.625   6
   2   8   6 6160.60 518.394  12
  -2   8  -7 29227.9 1167.18  14
   2   8   7 29037.1 1583.84   6
   2   8   7 31027.7 1186.06  12
  -2   8  -7 32012.7 1244.73  15
   2   8   8 13959.1 769.501  12
   2   8   8 12935.0 1058.45   6
  -2   8  -8 13890.8 770.577  14
  -2   8  -8 14541.7 821.434  15
  -2   8  -9 4241.35 440.020  14
   2   8   9 5300.50 470.673  12
  -2   8  -9 4889.69 484.582  15
  -2   8 -10 6364.53 545.104  14
   2   8  10 6599.42 512.298  12
   2   8  10 5562.84 702.564   6
  -2   8 -10 7063.84 572.000  15
   2   8  11 10815.7 655.644  12
  -2   8 -11 11289.8 732.569  15
  -2   8 -11 12292.3 739.715  14
  -2   8 -12 21107.0 965.832  14
   2   8  12 19183.2 862.987  12
  -2   8 -12 18952.9 966.063  15
   2   8  13 19367.9 830.852  12
  -2   8 -13 18776.4 899.625  14
  -2   8 -14 28572.4 1116.02  14
  -2   8 -14 27685.1 1135.43  15
  -2   8 -15 2672.68 378.512  14
  -2   8 -15 2525.50 359.201  15
  -2   8 -16 2019.06 301.852  14
  -2   8 -16 1976.70 307.122  15
  -2   8 -17 45445.1 1355.78  15
  -2   8 -17 47150.5 1334.89  14
  -2   8 -18 2570.46 281.429  15
  -2   8 -18 2832.89 279.775  14
   2  10 -15 31291.0 898.926  14
   2  10 -14-222.942 178.338  14
   2  10 -14-106.595 152.037  15
   2  10 -13 31612.4 1016.37  14
   2 -10 -13 30284.6 945.403  16
   2  10 -13 29799.9 1030.43  15
   2  10 -12 2037.75 293.402  14
   2 -10 -12 1528.43 230.885  16
   2  10 -12 1519.15 273.147  15
   2  10 -11 10025.8 593.866  14
   2 -10 -11 8340.48 526.126  16
   2  10 -11 9090.39 588.062  15
   2  10 -10 7423.51 548.463  15
   2  10 -10 8660.94 570.877  14
   2 -10 -10 7457.39 524.101  16
   2  10  -9 3161.83 390.838  15
   2  10  -9 2909.34 391.836  14
   2 -10  -9 2379.22 341.464  16
   2  10  -8 2778.21 374.708  14
   2  10  -8 2393.90 360.717  15
   2  10  -7 1143.29 296.495  14
   2  10  -7 811.825 285.622  15
   2  10  -6 5037.89 483.861  14
   2  10  -5 9482.06 632.307  14
   2  10  -4 2318.33 362.477  14
   2  10  -3 39525.6 1397.51  14
   2  10  -2 608.996 212.333  14
  -2  10   2 549.611 206.412  12
   2  10  -1 21783.1 992.681  14
  -2  10   1 23325.5 1062.03  12
   2  10   0 3439.46 399.667  14
   2  10   1 46474.0 1601.52  12
   2  10   2 29564.6 1230.99  12
   2  10   3 31751.9 1263.48  12
  -2  10  -3 32329.3 1258.09  14
   2  10   4 30048.9 1220.19  12
  -2  10  -4 30105.5 1219.27  14
   2  10   5 22485.0 1009.49  12
  -2  10  -5 20270.1 981.303  14
   2  10   6 18666.1 914.201  12
  -2  10  -6 17341.8 887.251  14
  -2  10  -7 29382.1 1179.58  14
   2  10   7 30297.8 1158.04  12
   2  10   8 11472.2 666.322  12
  -2  10  -8 10413.2 670.679  14
  -2  10  -9 52377.0 1643.54  15
  -2  10  -9 51294.6 1604.99  14
   2  10   9 51439.5 1527.36  12
   2  10  10 13410.8 669.363  12
  -2  10 -10 13321.9 734.025  14
  -2  10 -10 13057.7 732.190  15
  -2  10 -11 3158.52 366.285  14
   2  10  11 2571.40 286.744  12
  -2  10 -11 3000.42 359.633  15
  -2  10 -12 11028.5 619.150  15
  -2  10 -12 12817.6 683.044  14
  -2  10 -13 1938.93 286.030  14
  -2  10 -13 1636.09 237.177  15
  -2  10 -14 5004.48 382.509  14
  -2  10 -15 1636.14 237.829  14
   2  12  -9 6559.62 381.591  12
   2  12  -9 6353.61 353.411  14
   2  12  -8 8736.59 439.000  14
   2  12  -8 8923.63 473.572  12
   2  12  -7 5176.91 397.061  12
   2  12  -7 5029.47 357.379  14
   2  12  -6 15333.9 639.557  14
   2  12  -6 15428.1 696.565  12
   2  12  -5 1720.88 259.915  12
   2  12  -4 4708.95 401.524  12
   2  12  -3 676.509 214.363  12
   2  12  -2 22806.0 913.191  12
   2  12  -1-103.152 211.152  12
   2  12   0 37150.5 1214.15  12
   2  12   1 958.991 267.199  12
  -2  12  -1 847.912 211.525  12
  -2  12  -2 25372.3 938.925  12
   2  12   2 22499.5 886.599  12
  -2  12  -3 45.9437 170.951  12
   2  12   3 288.556 165.795  12
  -2  12  -4 4216.81 383.273  12
   2  12   4 3849.96 338.932  12
   2  12   5 3326.65 309.448  12
  -2  12  -5 3393.76 349.393  12
  -2  12  -6 410.528 166.596  12
   2  12   6 817.061 179.791  12
  -2  12  -7 10048.9 489.769  14
  -2  12  -8 74.2895 130.769  14
  -3   1  24 4922.82 267.716  10
   3  -1 -24 4948.31 310.724   9
   3   1 -23 14817.6 611.042   9
  -3   1  23 15314.8 583.748  10
  -3   1  22 18976.4 731.750  10
  -3   1  21 19152.1 797.916  10
  -3  -1  21 20843.9 789.441  10
  -3  -1  20 4956.89 385.874  10
  -3   1  20 5166.83 427.833  10
  -3   1  19 9813.51 599.007  10
  -3  -1  19 10483.4 593.420  10
  -3   1  18 124.711 162.829  10
  -3  -1  18-117.634 242.325   4
  -3  -1  18 287.536 147.678  10
  -3   1  17 10731.8 984.789   4
  -3  -1  17 9846.10 918.361   4
   3  -1 -17 9222.64 623.996  13
  -3  -1  17 10932.7 618.273  10
  -3   1  17 10587.9 629.741  10
   3  -1 -16 14083.7 762.779  13
  -3   1  16 14496.1 1127.81   4
  -3  -1  16 16359.0 1186.84   4
  -3   1  15 22013.4 1386.17   4
  -3   1  15 23453.8 1347.14   6
  -3  -1  15 22314.9 1360.05   4
  -3   1  14 888.486 348.433   4
  -3  -1  14 844.900 349.864   4
  -3   1  14 1027.60 347.387   6
  -3  -1  13 74832.9 2528.89   4
  -3   1  13 77280.2 2519.54   6
  -3   1  13 74058.3 2588.08   4
  -3   1  12 8329.88 776.047   4
  -3  -1  12 7916.64 718.921   4
  -3   1  12 9184.58 741.089   6
  -3   1  11 132753. 3476.66   4
  -3   1  11 126356. 3277.66   6
  -3  -1  11 126152. 3333.52   4
  -3   1  10 14064.1 914.695   4
  -3  -1  10 15061.2 817.996   6
  -3   1  10 14376.4 854.205   6
  -3  -1  10 14809.1 896.563   4
  -3   1   9 1052.16 240.185   6
  -3   1   9 1049.96 280.079   4
  -3  -1   9 1063.50 247.912   4
  -3  -1   9 1381.84 237.037   6
  -3  -1   8 232824. 4804.29   4
  -3   1   8 225816. 4778.93   6
  -3  -1   8 227252. 4613.96   6
  -3   1   8 230046. 4949.37   4
  -3  -1   7 461.068 93.8486   3
  -3   1   7 281.296 197.628   4
  -3   1   7 254.496 165.208   6
  -3  -1   7 184.890 143.655   4
  -3  -1   7 451.330 145.225   6
  -3   1   6 1072.48 113.252   2
  -3  -1   6 843.013 193.103   4
   3  -1  -6 756.587 169.486   7
  -3   1   6 1319.31 238.176   6
   3   1  -6 1082.38 132.008   2
  -3   1   5 8464.44 505.837   6
   3  -1  -5 7668.75 445.038   7
  -3  -1   5 8410.57 335.707   1
  -3  -1   5 8340.53 470.422   4
   3   1  -5 7525.05 339.228   2
   3  -1  -4 31128.6 912.201   7
  -3  -1   4 30465.1 765.766   1
   3   1  -4 28766.4 773.544   2
   3  -1  -4 28522.9 592.299   1
   3  -1  -3 184364. 3211.57   1
   3   1  -3 181078. 3390.13   2
   3  -1  -2 4981.91 216.637   1
  -3   1   2 4819.51 243.083   1
   3   1  -2 5084.10 267.382   2
  -3   1   1 1490.10 152.529   1
  -3   1   0 1783.87 183.899   1
  -3  -1  -1 99859.6 2048.38   2
   3   1   2 95342.0 1905.92   2
  -3  -1  -2 92425.4 1944.06   2
  -3  -1  -3 23717.4 711.891   2
   3  -1   3 23924.3 759.652   3
   3  -1   4 326695. 5998.32   3
   3  -1   5 76496.6 1207.28   4
   3  -1   5 72860.6 1316.61   3
   3   1   5 75195.5 1271.44   6
   3  -1   6 22405.3 800.846   4
   3  -1   6 22782.6 878.171   3
   3   1   6 21315.0 825.787   6
  -3   1  -6 23646.4 947.463   1
  -3  -1  -6 21832.1 915.553   3
   3   1   6 23164.7 810.577   4
  -3  -1  -7 7733.43 539.922   3
   3   1   7 8327.63 519.494   6
  -3   1  -7 9014.85 589.488   1
   3   1   7 9085.19 523.116   4
   3  -1   7 8623.48 553.074   3
   3  -1   7 8281.04 490.486   4
   3  -1   8 12402.2 709.144   3
   3   1   8 13692.9 693.262   4
   3  -1   8 13443.1 677.528   4
  -3  -1  -8 11989.3 703.454   3
  -3   1  -8 13930.3 777.586   1
   3   1   8 13080.1 701.460   6
   3   1   9 2953.05 372.402   6
   3   1   9 2808.28 335.355   4
   3  -1   9 2626.13 330.404   4
   3  -1  10 437.827 187.136   4
   3   1  10 449.970 191.261   4
   3   1  10 377.712 191.138   6
   3   1  11 7113.66 628.867   6
   3   1  11 7101.18 592.318   4
   3  -1  11 7114.10 592.332   4
   3   1  12 524.660 212.652   6
   3   1  12 344.404 177.235   4
   3  -1  12 311.113 240.658   4
   3   1  13 114354. 3154.27   4
   3  -1  13 117338. 3152.56   4
   3   1  13 117525. 3299.04   6
   3  -1  14 7570.28 699.591   4
   3   1  14 8594.96 741.143   4
   3   1  14 8007.15 766.371   6
   3   1  15 49932.0 1950.58   4
   3  -1  15 48033.8 1937.32   4
   3   1  15 51259.5 2050.84   6
   3   1  16 10153.5 861.676   4
   3  -1  16 11396.4 605.634  10
   3   1  16 12992.1 643.972  10
   3   1  16 10325.9 900.482   6
   3  -1  16 10662.9 882.533   4
   3   1  17 20218.6 1234.60   4
   3   1  17 20522.2 857.055  10
   3  -1  17 21951.0 879.730  10
   3  -1  17 19810.4 1249.55   4
   3  -1  18 2389.30 457.209   4
   3   1  18 2321.07 318.347  10
   3  -1  18 2518.53 316.231  10
   3   1  19 508.438 178.813  10
   3  -1  19 718.290 211.095  10
   3   1  20 127.332 175.293  10
   3  -1  20-2.00945 163.845  10
   3   1  21 5729.88 413.440  10
   3  -1  21 6144.59 425.901  10
   3  -1  22 244.516 139.607  10
   3   1  22 142.399 139.113  10
   3  -1  23 810.555 157.306  10
   3   1  23 566.817 149.516  10
   3   1  24 417.489 116.318  10
  -3   3  23 16410.3 585.145  10
  -3   3  22 10843.9 521.970  10
  -3   3  21 1881.38 257.073  10
  -3   3  20 17244.7 767.535  10
  -3   3  19 5644.41 461.183  10
   3  -3 -18 33688.8 1233.46  13
  -3   3  18 34778.6 1213.24  10
  -3   3  17 15618.9 1191.13   4
  -3   3  17 14910.3 1137.60   6
  -3  -3  17 13769.2 1099.28   4
   3  -3 -17 14936.8 785.783  13
  -3   3  16 1978.23 475.985   4
   3  -3 -16 2205.85 331.197  13
  -3  -3  16 2424.68 494.511   4
  -3   3  16 2222.57 479.398   6
  -3   3  15 1245.05 413.010   4
   3  -3 -15 1696.33 289.606  13
  -3   3  15 1219.60 359.041   6
   3  -3 -15 1534.96 272.621  16
  -3  -3  15 1504.26 405.223   4
  -3  -3  14 413.810 315.597   4
  -3   3  14 412.569 276.276   4
  -3   3  14 614.465 311.923   6
  -3  -3  13 1318.72 362.392   4
  -3   3  13 407.474 277.481   4
  -3   3  13 927.763 319.264   6
  -3   3  12 5294.72 644.710   4
  -3  -3  12 4785.38 552.644   4
  -3   3  12 4529.92 627.630   6
  -3   3  11 655.862 300.912   6
  -3   3  11 107.983 234.574   4
  -3  -3  11 23.3945 182.150   4
  -3  -3  10 17756.0 961.836   4
  -3   3  10 17553.1 1100.85   4
  -3   3  10 16593.4 1048.88   6
  -3   3   9 2324.62 402.466   4
  -3   3   9 1518.30 349.973   6
  -3   3   8 77605.4 2326.29   6
  -3  -3   8 72715.5 2064.19   4
  -3   3   7 16986.1 958.023   6
  -3  -3   7 16031.3 767.199   4
   3   3  -7 15276.7 705.711   2
   3  -3  -7 15617.4 757.418   7
   3  -3  -6 113682. 2636.95   7
  -3   3   6 120577. 3011.55   6
  -3   3   6 122591. 2838.05   5
  -3  -3   6 112872. 2620.89   4
  -3  -3   6 122440. 2866.76   1
   3  -3  -5 41011.5 1204.65   7
  -3  -3   5 43744.3 1403.55   1
  -3   3   5 42614.9 1382.67   5
  -3  -3   5 40872.8 1181.24   4
  -3   3   5 39695.0 1404.83   6
   3  -3  -5 43497.0 1251.89   1
   3  -3  -4 4241.61 344.115   1
  -3   3   4 3939.08 402.138   6
   3  -3  -4 3785.43 294.290   7
  -3   3   4 4104.76 393.302   5
  -3  -3   4 3226.47 355.141   1
  -3   3   3 52122.6 1563.72   6
   3  -3  -3 51121.9 1423.91   1
   3  -3  -3 49763.7 1283.39   7
  -3   3   3 50794.8 1556.99   5
  -3   3   2 2786.84 357.051   5
   3  -3  -2 3099.83 316.216   1
   3   3  -1 47322.5 1339.77   5
   3  -3  -1 57371.5 1523.00   1
   3  -3   0 40923.1 1285.80   1
   3  -3   1 75266.4 1902.09   1
   3  -3   1 65475.2 1538.10   7
  -3   3  -2 132779. 2852.62   1
   3  -3   2 127907. 2334.37   7
   3  -3   3 170037. 3648.54   1
   3   3   3 173858. 3519.86   6
  -3   3  -3 168922. 3831.68   1
  -3   3  -4 6077.84 537.119   1
   3   3   4 6180.78 432.373   6
   3   3   4 5651.15 391.959   2
   3   3   5 427907. 7679.83   4
   3   3   5 419312. 7894.64   6
   3   3   5 421755. 7709.64   2
   3   3   6 21712.7 844.913   4
   3   3   6 21586.6 787.593   2
   3   3   6 21495.8 937.849   6
   3   3   7 80071.9 2220.17   6
   3   3   7 85245.7 2126.02   4
   3  -3   7 80877.3 2138.07   4
   3   3   8 710.828 236.145   6
   3   3   8 907.150 209.204   4
   3  -3   8 1203.11 251.586   4
   3   3   9 74114.1 2075.58   4
   3  -3   9 74397.4 2121.92   4
   3   3  10 14078.9 825.491   4
   3  -3  10 13053.9 827.957   4
   3   3  10 14142.1 877.658   6
   3  -3  11 24970.4 1217.61   4
   3   3  11 26656.2 1215.69   4
   3   3  11 24271.1 1226.00   6
   3  -3  12 15679.0 985.756   4
   3   3  12 16459.1 1032.57   6
   3   3  12 17041.5 998.312   4
   3   3  13 23143.6 1225.71   4
   3   3  13 22146.2 1262.79   6
   3  -3  13 22555.6 1248.74   4
   3   3  14 15263.8 1084.35   6
   3  -3  14 15431.9 1062.44   4
   3   3  14 15619.4 1021.44   4
   3  -3  15 36423.1 1713.75   4
   3   3  15 37749.8 1200.17  10
   3   3  15 35745.1 1749.98   6
   3   3  15 38158.4 1680.23   4
  -3   3 -16 20930.4 989.286  14
   3   3  16 22591.2 891.431  10
   3   3  16 21374.0 1249.83   4
   3   3  16 22797.8 1373.79   6
   3  -3  16 21389.8 1322.03   4
   3  -3  17 9535.21 883.470   4
   3   3  17 9131.14 854.692   6
  -3   3 -17 9662.18 643.357  14
   3   3  17 7986.64 769.084   4
   3   3  17 9594.93 559.465  10
   3   3  18-124.594 177.475  10
   3   3  19 4742.62 396.361  10
   3   3  20 43247.9 1272.58  10
   3   3  21 15750.0 659.862  10
   3   3  22 18772.2 677.737  10
   3   3  23 31534.8 864.095  10
  -3   5  22 4217.29 270.527  10
  -3   5  21 1774.07 220.610  10
  -3   5  20 337.151 161.236  10
  -3   5  19 1821.62 261.548  10
   3  -5 -18 8130.89 556.547  13
  -3   5  18 7881.74 519.297  10
   3  -5 -17 9767.41 613.162  13
   3  -5 -16 13594.7 742.678  13
   3  -5 -16 14081.2 760.042  16
   3  -5 -15 11266.7 670.292  16
  -3   5  15 9728.29 932.168   4
   3  -5 -15 11076.0 671.922  13
  -3   5  15 11004.5 1002.30   6
  -3   5  14 5731.55 741.185   4
  -3   5  14 8127.48 875.029   6
   3  -5 -14 7429.23 543.336  13
   3  -5 -14 7127.97 543.981  16
  -3   5  13 3480.25 601.406   6
   3  -5 -13 3595.69 386.048  13
  -3   5  13 3592.77 604.673   4
   3  -5 -13 3806.58 398.567  16
  -3   5  12 2799.23 511.706   4
  -3   5  12 2988.14 566.385   6
  -3   5  11 511.402 329.144   4
  -3   5  11 17.6492 259.581   6
  -3   5  10 4081.04 597.701   4
  -3   5  10 4332.36 613.931   6
  -3   5   9 298.455 268.663   6
  -3   5   8 15884.9 1118.44   6
  -3   5   7 6926.90 730.490   6
  -3   5   6 35172.7 1564.30   5
  -3   5   6 37195.7 1640.99   6
  -3   5   5 4030.64 520.248   5
  -3   5   5 4373.75 545.485   6
  -3   5   4 37243.4 1562.35   5
  -3   5   4 37743.2 1576.86   6
   3   5  -4 36526.2 1323.70   5
  -3   5   3 23323.9 1201.13   6
   3   5  -3 26003.9 1084.43   5
  -3   5   3 24851.9 1251.39   5
   3   5  -2 132830. 3144.27   5
  -3   5   2 126866. 3412.40   5
  -3   5   2 126945. 3356.72   6
   3   5  -1 57767.2 1803.52   5
  -3   5   1 55086.1 1983.16   5
  -3   5   0 39220.1 1637.81   5
   3   5   0 41802.0 1341.57   6
  -3   5  -1 87396.6 2694.41   5
   3   5   1 93847.0 2353.99   6
  -3   5  -2 690.921 314.003   5
   3   5   2 1077.97 259.049   6
   3  -5   3 83255.9 2083.21   7
  -3   5  -3 85504.4 2631.77   5
   3   5   3 91106.2 2424.99   6
   3  -5   4 10117.4 576.627   7
  -3   5  -4 10037.7 799.883   5
   3   5   4 9878.90 686.964   6
   3   5   5 41683.8 1551.14   6
   3   5   6 12388.1 810.768   6
   3   5   7 39458.7 1585.34   6
   3   5   8 105397. 2988.84   6
   3   5   9 35257.5 1557.64   6
   3   5  10 171113. 4326.32   6
   3   5  11 2489.61 455.669   6
   3   5  12 107748. 3240.72   6
   3   5  13 1121.07 240.474  12
   3   5  13 548.317 277.097   6
  -3   5 -13 563.410 247.158  14
   3   5  14 23448.7 1375.20   6
   3   5  14 22615.4 880.046  10
  -3   5 -14 23106.0 1037.62  14
   3   5  14 23878.9 969.975  12
   3   5  15 32866.1 1685.21   6
   3   5  15 34228.3 1133.59  10
  -3   5 -15 35549.5 1316.14  14
  -3   5 -16 3414.12 404.974  14
   3   5  16 4742.91 390.351  10
  -3   5 -17 12750.4 729.472  14
   3   5  17 13162.1 637.562  10
  -3   5 -18 41074.9 1345.31  14
   3   5  18 39665.0 1198.84  10
  -3   5 -19 1967.10 286.103  14
   3   5  19 2262.30 251.513  10
   3   5  20 25988.0 834.773  10
  -3   5 -20 25887.9 894.498  14
   3   5  21 11849.7 487.353  10
   3   5  22 10585.3 401.416  10
   3   7 -20 6692.30 378.959  15
   3   7 -19 2071.49 266.870  15
  -3   7  19 1420.66 179.637  10
  -3   7  18 36327.1 1071.11  10
   3   7 -18 43343.8 1267.16  15
  -3   7  17 929.437 194.019  10
   3   7 -17 1009.49 201.195  14
   3  -7 -16 49868.7 1478.08  16
   3  -7 -16 47522.3 1420.38  13
  -3   7  16 48380.3 1392.40  10
   3   7 -16 48701.4 1394.90  14
   3   7 -15 8533.47 537.014  14
   3  -7 -15 8435.24 572.672  16
   3  -7 -14 5995.50 492.214  16
   3   7 -14 6296.76 467.622  14
   3  -7 -13 452.792 198.516  16
   3   7 -13 587.241 205.515  14
   3   7 -12 2701.08 335.611  14
   3  -7 -12 2782.94 375.175  16
  -3   7  12 2428.53 528.368   6
   3   7 -11 3270.89 363.582  14
   3  -7 -11 3606.29 403.138  16
  -3   7  11 3051.99 584.789   6
  -3   7  10 8428.61 939.905   6
   3   7 -10 7582.00 521.239  14
  -3   7   9 19030.7 1366.06   6
   3   7  -9 17127.0 794.535  14
  -3   7   8 35487.3 1901.26   6
  -3   7   7 6301.30 825.638   6
  -3   7   6 1459.73 483.726   6
  -3   7   5 12946.0 1087.03   5
  -3   7   5 13136.9 1101.18   6
  -3   7   4 54217.2 2294.90   5
  -3   7   4 51895.1 2230.57   6
  -3   7   3 16710.4 1218.16   5
  -3   7   3 16276.5 1179.49   6
  -3   7   2 83274.4 2906.53   6
  -3   7   2 85166.6 2986.84   5
  -3   7   1 2476.02 524.205   6
  -3   7   1 3580.00 628.362   5
  -3   7   0 33538.7 1711.17   6
  -3   7   0 30476.1 1668.23   5
  -3   7  -1 16189.6 1176.71   6
  -3   7  -1 15130.8 1154.33   5
  -3   7  -2 30682.7 1665.12   5
  -3   7  -3 906.983 353.753   5
   3   7   4 19250.9 1142.33   6
  -3   7  -4 18883.0 1291.41   5
   3   7   5 8224.51 748.018   6
  -3   7  -5 7432.95 806.436   5
   3   7   6 5091.43 633.288   6
  -3   7  -6 5770.41 733.178   5
   3   7   7 4171.15 571.356   6
   3   7   8 28693.1 1510.24   6
  -3   7  -9 32083.3 1227.04  14
   3   7   9 30198.7 1579.85   6
  -3   7 -10 58585.6 1796.92  14
   3   7  10 58970.9 1734.19  12
   3   7  10 57103.5 2265.18   6
   3   7  11 2027.25 485.643   6
   3   7  11 2172.26 317.945  12
  -3   7 -11 1331.50 310.569  14
   3   7  12 54972.5 1652.15  12
  -3   7 -12 56375.7 1745.98  14
  -3   7 -13 296.097 233.101  14
   3   7  13-77.6887 196.611  12
   3   7  14 42608.4 1371.23  12
  -3   7 -14 43732.2 1485.61  14
  -3   7 -15 652.267 263.208  14
  -3   7 -16 5842.88 498.951  14
  -3   7 -17 4005.53 398.968  14
  -3   7 -18 57515.0 1598.22  15
  -3   7 -18 57389.6 1550.37  14
  -3   7 -19 2225.90 248.010  14
  -3   7 -19 2322.51 271.280  15
  -3   7 -20 19249.1 661.836  15
   3   9 -17 1526.68 210.108  15
   3   9 -16 14351.2 575.315  14
   3   9 -16 15846.9 660.504  15
   3   9 -15 3533.94 351.209  15
   3  -9 -15 3096.99 289.668  16
   3   9 -15 3147.54 299.051  14
   3   9 -14 464.696 182.808  14
   3   9 -14 230.663 193.571  15
   3  -9 -14 407.666 176.268  16
   3  -9 -13 11116.8 622.308  16
   3   9 -13 12524.4 644.533  14
   3   9 -13 12443.4 696.817  15
   3  -9 -12 3530.44 371.009  16
   3   9 -12 3267.24 392.279  15
   3   9 -12 3669.59 389.047  14
   3   9 -11 12141.4 673.275  14
   3   9 -11 11166.7 701.756  15
   3  -9 -11 11206.8 668.010  16
   3   9 -10 19728.4 889.156  14
   3   9 -10 18506.5 919.766  15
   3  -9 -10 18632.9 896.187  16
   3   9  -9 446.740 259.058  15
   3   9  -9 253.958 242.814  14
   3   9  -8 48394.7 1520.46  14
   3   9  -8 45287.9 1563.63  15
   3   9  -7 214.336 187.156  15
   3   9  -7 364.275 228.111  14
  -3   9   6 27569.0 1764.79   6
   3  -9  -6 27858.5 1147.55  11
   3   9  -6 24795.5 1109.15  15
   3   9  -6 26793.1 1074.26  14
   3   9  -5 3176.51 400.710  15
   3  -9  -5 3208.32 398.661  11
   3   9  -5 3801.47 413.247  14
  -3   9   5 2972.69 641.352   6
  -3   9   4 1979.84 547.311   6
   3  -9  -4 2173.74 358.732  11
   3   9  -4 1865.89 330.000  15
   3   9  -4 2056.21 344.009  14
  -3   9   3 1151.34 467.944   6
   3  -9  -3 1701.13 317.744  11
   3   9  -3 1819.52 289.283  14
  -3   9   2 1673.23 526.552   6
   3   9  -2 2007.60 314.516  14
   3  -9  -2 1813.01 307.771  11
   3   9  -1 433.040 199.729  14
  -3   9   1-1.23917 355.325   6
  -3   9   1 626.253 426.188   5
   3  -9  -1 375.784 186.692  11
   3   9   0 26862.3 1087.94  14
  -3   9   0 23497.0 1635.17   5
  -3   9   0 22714.4 1573.24   6
  -3   9  -1 26416.2 1736.84   5
   3   9   1 31490.7 1190.86  14
  -3   9  -1 28950.4 1777.53   6
  -3   9  -2 2947.66 642.140   5
   3   9   2 3508.36 409.584  12
   3   9   2 3391.14 371.722  14
  -3   9  -3 19775.8 1446.43   5
   3   9   3 19273.1 955.427  12
   3   9   4 6987.38 562.694  12
  -3   9  -4 6140.53 836.765   5
  -3   9  -4 7700.80 595.447  14
  -3   9  -5 20978.4 977.565  15
   3   9   5 19604.1 955.791  12
  -3   9  -5 17617.8 923.533  14
   3   9   6 8437.23 625.196  12
  -3   9  -6 9618.27 661.124  15
  -3   9  -6 8597.47 634.921  14
  -3   9  -7 2772.79 400.054  14
   3   9   7 2407.36 359.100  12
  -3   9  -7 1835.99 327.393  15
  -3   9  -8 153.395 213.096  14
   3   9   8 269.688 218.552  12
  -3   9  -8 314.037 214.106  15
  -3   9  -9 2799.55 379.805  15
  -3   9  -9 2329.26 368.948  14
   3   9   9 1997.39 316.833  12
  -3   9 -10 9181.57 659.207  14
  -3   9 -10 9535.75 664.553  15
   3   9  10 9919.34 619.074  12
  -3   9 -11 3394.35 402.238  15
   3   9  11 3360.04 368.709  12
  -3   9 -11 3731.52 428.992  14
   3   9  12 4531.80 409.993  12
  -3   9 -12 5008.40 478.876  14
  -3   9 -12 4042.24 426.328  15
   3   9  13 3141.06 329.315  12
  -3   9 -13 3132.83 373.650  15
  -3   9 -13 3146.42 389.446  14
  -3   9 -14 705.736 204.556  15
  -3   9 -14 1314.39 309.981  14
  -3   9 -15 6408.75 446.379  15
  -3   9 -15 7732.57 508.986  14
  -3   9 -16 181.070 174.642  14
  -3   9 -16 241.605 148.229  15
  -3   9 -17 4398.82 328.767  14
   3  11 -12 1859.49 231.739  14
   3 -11 -11 13681.7 552.083  16
   3  11 -11 15151.0 621.293  14
   3  11 -10 241.836 186.530  14
   3 -11 -10 413.169 151.032  16
   3  11  -9 2658.95 314.179  14
   3 -11  -9 3013.57 294.117  16
   3  11  -8 28986.4 1013.16  14
   3 -11  -8 25589.0 966.785  16
   3  11  -7 370.430 215.933  14
   3 -11  -7 514.222 192.611  16
   3  11  -6 20411.1 872.140  14
   3  11  -5 2340.90 323.296  14
   3  11  -4 8147.71 561.182  14
   3  11  -3 2875.98 368.737  14
   3  11  -2 1843.22 339.423  12
   3  11  -2 1477.18 290.042  14
   3  11  -1 10594.2 691.293  12
   3  11   0 4297.73 472.371  12
  -3  11  -1 1391.37 311.431  12
   3  11   1 1105.38 285.560  12
   3  11   2 9315.75 640.535  12
   3  11   3 7296.66 556.130  12
   3  11   4 1354.35 300.702  12
  -3  11  -5 513.247 202.067  14
   3  11   5 830.633 257.786  12
  -3  11  -6 87.3863 192.438  14
   3  11   6 675.804 253.219  12
   3  11   7 4203.59 377.747  12
  -3  11  -7 3539.91 381.610  14
   3  11   8 7507.43 477.012  12
  -3  11  -8 7525.33 507.973  14
  -3  11  -9 494.071 224.803  14
   3  11   9 397.659 166.773  12
   3  11  10 208.484 133.545  12
  -3  11 -10-140.729 200.437  14
  -3  11 -11 46.8514 183.040  14
  -3  11 -12 9241.54 477.073  14
   4   0 -24 2350.89 218.980   9
  -4   0  23 6.19659 96.0152  10
   4   0 -23 318.730 183.484   9
  -4   0  22 8266.66 454.277  10
  -4   0  21 77.9795 148.779  10
  -4   0  20 13151.0 668.827  10
  -4   0  19 103.468 167.505  10
  -4   0  18 1287.15 419.148   4
  -4   0  18 1183.49 250.054  10
  -4   0  17 375.119 333.727   4
  -4   0  17 240.111 180.810  10
  -4   0  16 528.328 241.210   4
   4   0 -16 218.562 167.324  13
  -4   0  15 94.1824 265.383   4
  -4   0  14 14110.6 1069.45   4
  -4   0  13 753.262 352.815   4
  -4   0  12 2117.48 414.230   4
  -4   0  11 286.089 273.234   4
  -4   0  11-50.5537 169.027   6
  -4   0  10 102624. 2672.85   6
  -4   0  10 99153.1 2844.30   4
  -4   0   9-16.0356 133.514   6
  -4   0   9 5.35910 190.770   4
  -4   0   8 27528.9 1044.33   6
  -4   0   8 26493.5 1161.26   4
  -4   0   7-77.0915 126.245   6
  -4   0   7 855.626 235.144   4
  -4   0   6 63448.4 1797.06   4
  -4   0   6 60646.0 1593.87   6
   4   0  -6 62877.8 1662.78   7
   4   0  -5 21.2022 91.2910   7
  -4   0   5 36.3068 83.0584   2
  -4   0   4 42300.3 1084.32   2
  -4   0   3 146.108 114.720   2
  -4   0   3 243.206 54.1524   3
  -4   0   2 6659.18 282.578   3
  -4   0   1 2707.22 210.362   3
  -4   0   0 135416. 2692.04   3
   4   0   1 271.015 123.413   3
   4   0   2 13098.4 551.364   3
   4   0   3 139.344 128.990   3
   4   0   4 565.213 124.861   6
  -4   0  -4-130.339 154.526   3
   4   0   5 283.753 114.897   6
   4   0   5 32.3764 86.6503   4
  -4   0  -5 386.426 190.138   3
  -4   0  -6 269225. 5100.40   2
   4   0   6 268302. 5206.00   6
   4   0   6 275746. 5108.15   4
   4   0   7 89.6324 121.861   4
   4   0   7 243.771 147.446   6
  -4   0  -7 250.413 103.491   2
   4   0   8 1534.40 271.484   6
   4   0   8 1475.52 240.382   4
   4   0   9 238.539 166.474   6
   4   0   9 61.1419 144.576   4
   4   0  10 1180.08 280.733   6
   4   0  10 1441.08 256.115   4
   4   0  11 229.988 163.972   6
   4   0  11 24.7642 171.291   4
   4   0  12 63423.7 2034.54   4
   4   0  12 63957.3 2118.76   6
   4   0  13 166.523 203.412   4
   4   0  13 37.4994 218.854   6
   4   0  14 97296.4 2848.22   4
   4   0  15 125.436 219.638   4
   4   0  16 50209.0 1441.13  10
   4   0  16 46596.4 1923.04   4
   4   0  17 5.07881 215.296   4
   4   0  17 109.126 152.480  10
   4   0  18 41876.0 1310.28  10
   4   0  19-162.816 163.131  10
   4   0  20 2091.03 282.340  10
   4   0  21-17.4424 171.432  10
   4   0  22 2710.32 277.910  10
   4   0  23 143.944 112.880  10
   4   0  24 23962.8 679.753  10
   4  -2 -24 4669.89 276.477   9
  -4   2  23 4212.97 289.332  10
   4   2 -23 3258.79 257.724   9
  -4   2  22 12503.1 572.914  10
   4   2 -22 12976.5 592.225   9
   4   2 -21 6235.40 454.135   9
  -4   2  21 5987.45 435.633  10
  -4   2  20 17906.4 797.145  10
  -4   2  19 7777.10 534.203  10
  -4   2  18 1349.38 259.113  10
   4  -2 -18 1415.76 306.052  13
   4  -2 -17 18544.0 879.596  13
  -4  -2  17 18205.0 1256.12   4
  -4   2  17 18542.0 1317.66   4
  -4   2  16 2711.19 512.327   4
   4  -2 -16 2304.27 327.189  13
  -4  -2  16 3470.56 576.717   4
  -4   2  15 39117.0 1935.04   4
  -4   2  15 39563.4 1837.57   6
  -4  -2  15 39629.1 1852.66   4
  -4  -2  14 36494.1 1732.56   4
  -4   2  14 38803.7 1771.53   6
  -4   2  14 36026.6 1802.29   4
  -4   2  13 2343.76 481.970   4
  -4  -2  13 2156.10 417.634   4
  -4   2  13 2654.79 468.591   6
  -4   2  12 94929.9 2895.10   6
  -4   2  12 96504.6 3057.76   4
  -4  -2  12 96669.6 2888.09   4
  -4   2  11 27245.1 1344.55   6
  -4   2  11 26146.0 1403.80   4
  -4  -2  11 28652.9 1331.71   4
  -4  -2  10 59826.1 2001.03   4
  -4   2  10 64965.5 2262.43   4
  -4   2  10 63284.7 2129.53   6
  -4  -2   9 22402.8 1052.49   4
  -4   2   9 22204.9 1112.64   6
  -4   2   9 22338.1 1191.40   4
  -4   2   8 3666.70 431.682   6
   4  -2  -8 2807.22 348.599   7
  -4  -2   8 3535.37 386.931   4
   4  -2  -7 115212. 2722.28   7
  -4   2   7 123504. 3000.40   6
   4   2  -7 113859. 2469.14   2
  -4  -2   7 115315. 2739.12   4
   4   2  -6 1402.93 188.288   2
   4  -2  -6 1625.06 247.299   7
  -4   2   6 1649.66 297.550   6
  -4   2   6 1704.81 234.134   5
   4  -2  -6 1317.72 115.464   1
  -4  -2   6 1643.48 247.061   4
  -4  -2   6 1953.68 237.119   1
  -4   2   5 11397.9 648.853   6
   4   2  -5 11059.3 517.338   2
  -4  -2   5 10911.9 536.277   4
  -4   2   5 11530.5 582.169   5
  -4  -2   5 10690.1 544.159   1
   4  -2  -5 11367.6 406.888   1
   4  -2  -5 9964.29 537.809   7
  -4   2   4 71755.3 1855.27   6
   4  -2  -4 69768.8 1514.56   1
  -4   2   4 70449.3 1788.18   5
   4   2  -4 67860.9 1647.56   2
   4  -2  -4 68823.7 1688.13   7
   4  -2  -3 51361.7 1296.43   7
   4   2  -3 46222.4 1261.85   2
  -4   2   3 48865.5 1402.97   5
   4  -2  -3 48074.7 1166.64   1
  -4   2   3 50263.8 1427.49   6
   4  -2  -2 21433.3 727.258   7
   4  -2  -2 19966.9 639.226   1
  -4   2   1 70111.4 1737.17   1
   4  -2  -1 70395.9 1610.05   1
  -4   2   0 186277. 3846.51   1
   4  -2   0 193460. 3693.32   1
   4   2   1 211057. 4029.95   2
  -4   2  -1 203053. 4235.25   1
   4  -2   1 212637. 3932.65   7
   4  -2   2 881.957 144.759   7
   4   2   2 1435.84 197.945   2
   4   2   3 112802. 2313.95   2
  -4   2  -3 99376.0 2580.66   1
  -4   2  -4 43735.3 1483.79   1
   4   2   4 43648.4 1168.12   2
   4   2   4 42023.5 1191.67   6
   4  -2   5 17351.9 651.574   4
  -4   2  -5 18426.6 889.052   1
   4   2   5 17177.1 655.121   6
  -4  -2  -6 56780.3 1839.10   3
   4   2   6 59609.6 1638.14   6
   4  -2   6 60369.5 1621.18   4
   4  -2   6 58590.0 1706.05   3
   4   2   6 61071.7 1549.22   4
  -4  -2  -7 1170.61 284.079   3
   4   2   7 859.385 210.801   6
   4   2   7 1543.24 226.592   4
   4  -2   7 1167.03 224.765   4
   4   2   8 10437.6 644.478   6
   4   2   8 11222.4 625.753   4
   4  -2   8 11349.9 661.207   4
   4   2   9 17567.9 896.398   6
   4  -2   9 18081.8 890.135   4
   4   2   9 17954.3 859.155   4
   4  -2  10 805.451 228.065   4
   4   2  10 1205.25 270.784   4
   4   2  11 38603.6 1552.23   6
   4   2  11 40336.5 1511.55   4
   4  -2  11 40742.3 1543.32   4
   4   2  12 7355.70 634.480   4
   4  -2  12 6639.50 622.349   4
   4   2  12 6351.33 635.897   6
   4   2  13 463.140 286.587   6
   4  -2  13 299.131 210.337   4
   4   2  13 334.238 210.318   4
   4  -2  14 9891.68 821.394   4
   4   2  14 10759.8 816.103   4
   4   2  14 10451.2 885.569   6
   4   2  15 57169.8 2083.46   4
   4   2  15 55216.2 2190.88   6
   4  -2  15 53027.3 2094.37   4
   4   2  16 10412.3 587.486  10
   4  -2  16 9636.34 862.109   4
   4   2  16 9413.42 854.898   6
   4  -2  16 10839.7 588.762  10
   4   2  16 9671.67 816.298   4
   4   2  17 5185.81 615.356   4
   4  -2  17 5294.61 430.611  10
   4   2  17 5601.26 428.727  10
   4   2  17 4161.28 614.416   6
   4  -2  17 5215.15 641.499   4
   4  -2  18 6334.18 456.846  10
   4   2  18 6154.53 457.424  10
   4   2  19 15063.7 710.359  10
   4  -2  19 16501.7 743.587  10
   4  -2  20 1090.97 217.106  10
   4   2  20 941.648 221.686  10
   4  -2  21 16952.6 695.877  10
   4   2  21 15832.6 678.423  10
   4   2  22 4270.08 323.730  10
   4  -2  22 4334.31 313.814  10
   4  -2  23 12777.3 484.009  10
   4   2  23 14070.2 533.234  10
   4   2  24 4842.61 256.601  10
  -4   4  23 2544.94 203.179  10
  -4   4  22 36767.9 1014.62  10
  -4   4  21 613.630 179.375  10
  -4   4  20 6590.46 461.215  10
  -4   4  19 6677.72 488.715  10
   4  -4 -18 4745.85 445.804  13
   4  -4 -17 17227.8 833.239  13
  -4   4  16 2342.09 526.339   6
   4  -4 -16 1689.21 298.306  13
   4  -4 -16 2268.45 324.411  16
  -4   4  16 1238.13 423.344   4
  -4   4  15 33076.5 1737.47   6
  -4   4  15 33996.8 1827.00   4
   4  -4 -15 34474.2 1261.66  16
   4  -4 -15 33819.2 1230.24  13
   4  -4 -14 557.148 178.622  16
  -4   4  14 690.723 332.618   6
  -4   4  14 724.767 371.470   4
   4  -4 -14 720.462 232.767  13
  -4   4  13 12089.1 1008.74   6
  -4   4  13 14031.2 1128.75   4
  -4   4  12 34524.4 1770.98   4
  -4   4  12 31648.8 1666.69   6
  -4   4  11 244.748 256.648   4
  -4   4  11 215.027 263.806   6
  -4   4  10 83480.1 2815.18   4
  -4   4  10 82080.7 2768.65   6
  -4   4   9 13842.0 1009.44   6
  -4   4   8 91985.1 2875.28   6
  -4   4   7 3663.52 442.085   5
  -4   4   7 4560.81 601.774   6
  -4   4   6 18820.3 994.364   5
  -4   4   6 16781.6 1010.49   6
  -4   4   5 69241.2 2184.75   6
  -4   4   5 68972.6 2138.56   5
   4  -4  -4 88339.6 2303.38   1
  -4   4   4 84428.1 2474.22   6
   4  -4  -4 87005.2 2080.95   7
  -4   4   4 86118.4 2476.84   5
   4  -4  -3 12587.4 720.807   1
   4  -4  -3 12063.4 585.307   7
  -4   4   3 12576.3 797.737   6
  -4   4   3 11904.0 799.923   5
   4  -4  -2 116313. 2836.02   1
   4  -4  -2 115576. 2527.67   7
  -4   4   1 2479.91 383.036   5
   4  -4  -1 1852.77 243.701   7
   4   4   0 1672.01 209.118   6
   4  -4   0 2285.66 266.614   7
   4   4   1 738.046 162.647   6
   4  -4   1 125.712 105.643   7
   4   4   2 2633.16 288.361   6
   4  -4   2 2317.14 255.241   7
   4  -4   3 1060.27 192.153   7
   4   4   3 824.529 196.098   6
   4   4   4 17323.3 816.165   6
   4   4   5 16709.7 836.037   6
   4   4   6 4095.75 431.740   6
   4   4   7 1074.09 271.147   6
   4   4   8 38086.3 1471.81   6
   4   4   9 20087.2 1071.27   6
   4   4  10 127183. 3375.80   6
   4   4  11 24772.3 1275.42   6
   4   4  12 64168.1 2282.36   6
   4   4  13 10963.5 888.183   6
   4   4  14 23501.9 1362.23   6
   4   4  14 25835.5 917.876  10
   4   4  15-438.103 367.408   6
   4   4  15-102.102 150.795  10
  -4   4 -15 131.302 262.972  14
  -4   4 -16 14903.5 840.540  14
   4   4  16 14615.6 700.256  10
   4   4  16 13899.2 1054.92   6
  -4   4 -17 577.016 229.000  14
   4   4  17 197.420 152.081  10
   4   4  18 4084.83 359.836  10
  -4   4 -18 5050.84 470.086  14
   4   4  19 11005.5 565.128  10
  -4   4 -19 12138.6 672.020  14
   4   4  20 9667.98 504.185  10
  -4   4 -20 9911.88 553.348  14
   4   4  21 8754.36 446.076  10
   4   4  22 1231.19 169.954  10
  -4   6  21 6411.77 328.707  10
   4   6 -21 7757.35 395.284  15
  -4   6  20 182.615 121.292  10
  -4   6  19 42900.9 1217.60  10
   4  -6 -18 157.408 172.610  13
  -4   6  18-32.0079 144.803  10
   4  -6 -17 79990.6 2039.56  13
   4  -6 -16 5186.88 444.835  13
   4  -6 -16 4580.71 432.020  16
   4  -6 -15 62597.7 1806.39  16
   4  -6 -15 64153.8 1804.66  13
   4   6 -15 61809.3 1680.31  14
   4  -6 -14 82.5664 172.069  16
   4  -6 -14 252.614 202.251  13
   4   6 -14 293.789 158.469  14
  -4   6  13 16222.4 1272.77   4
   4  -6 -13 17705.1 864.981  16
   4   6 -13 15374.6 731.385  14
  -4   6  13 17424.1 1299.96   6
   4  -6 -13 17790.2 833.394  13
  -4   6  12 2394.55 549.927   6
  -4   6  12 2554.06 514.825   4
   4  -6 -12 2493.78 317.218  13
   4   6 -12 2953.16 322.652  14
   4  -6 -12 2844.64 358.426  16
  -4   6  11 73.9078 297.195   6
  -4   6  11 841.206 343.215   4
   4  -6 -11 628.490 220.937  16
  -4   6  10 2728.60 550.733   4
  -4   6  10 2343.82 506.882   6
  -4   6   9 2933.79 575.304   6
  -4   6   8 20118.1 1389.07   6
  -4   6   7 25579.9 1549.51   6
  -4   6   6 529.575 345.587   5
  -4   6   6 129.645 299.451   6
  -4   6   5 97790.0 3142.30   5
  -4   6   5 97209.3 3124.93   6
  -4   6   4 2515.14 512.398   5
  -4   6   4 1928.46 445.820   6
  -4   6   3 81815.4 2748.32   6
  -4   6   3 81085.8 2777.89   5
  -4   6   2 7777.75 772.326   6
  -4   6   2 7017.86 773.513   5
  -4   6   1 66744.5 2497.50   5
  -4   6   1 68056.0 2439.79   6
  -4   6   0 19566.9 1264.40   5
  -4   6  -1 80795.9 2783.51   5
  -4   6  -2 7640.31 812.633   5
   4   6   3 40165.9 1518.66   6
  -4   6  -3 39629.7 1880.18   5
   4   6   4 17743.7 999.502   6
  -4   6  -4 17457.8 1213.90   5
  -4   6  -5 30553.8 1623.04   5
   4   6   5 29269.2 1336.28   6
   4   6   6 2078.66 385.408   6
  -4   6  -6 2274.88 491.927   5
   4  -6   7 2077.08 309.535   7
   4   6   7 1571.79 325.693   6
   4   6   8 3264.44 490.625   6
   4  -6   8 4078.81 472.358   7
   4  -6   9 33343.5 1425.37   7
   4   6   9 32564.4 1546.84   6
   4   6  10 2175.26 437.543   6
   4  -6  10 2391.07 401.139   7
  -4   6 -11 20894.2 989.615  14
   4   6  11 19256.1 1207.94   6
   4   6  12 1294.14 369.017   6
  -4   6 -12 1494.84 297.952  14
   4   6  12 2158.81 311.083  12
   4  -6  13 7666.78 729.144   7
   4   6  13 8574.61 578.110  12
   4   6  13 7922.32 800.901   6
  -4   6 -13 9470.86 675.835  14
   4   6  14-110.472 191.512  12
  -4   6 -14 203.438 231.586  14
  -4   6 -15 24613.2 1089.80  14
  -4   6 -16 11506.9 724.322  14
  -4   6 -17 3952.63 433.217  14
  -4   6 -18 191.832 197.726  14
  -4   6 -19 2692.40 308.593  14
  -4   6 -20 1075.62 193.114  14
  -4   6 -21 2092.85 214.880  15
   4   8 -19 3920.42 269.285  15
   4   8 -18 1944.61 253.843  15
   4   8 -17 32587.2 942.611  14
   4   8 -17 36469.8 1099.86  15
   4   8 -16 2278.41 309.170  15
   4   8 -16 2206.69 259.237  14
   4  -8 -16 2288.34 273.696  16
   4   8 -15 30926.9 1026.69  14
   4  -8 -15 30155.0 1067.97  16
   4  -8 -14 4466.52 419.448  16
   4   8 -14 4193.97 428.939  15
   4   8 -14 3651.18 362.910  14
   4   8 -13 2491.65 313.022  14
   4  -8 -13 2461.33 329.170  16
   4   8 -13 1944.92 338.091  15
   4   8 -12 10834.2 625.400  14
   4   8 -12 10224.5 666.414  15
   4  -8 -12 10115.7 650.251  16
   4   8 -11 762.348 256.572  15
   4   8 -11 486.422 204.381  14
   4  -8 -10 9049.45 639.737  16
   4   8 -10 8630.94 621.441  15
   4   8 -10 9491.88 585.618  14
  -4   8   9 245.390 326.418   6
   4   8  -9 136.293 188.409  14
   4   8  -9 134.427 187.461  15
  -4   8   8 56447.9 2579.85   6
   4   8  -8 52518.9 1685.83  15
   4   8  -8 56041.8 1634.81  14
   4   8  -7 10686.4 682.516  15
  -4   8   7 9870.01 1059.88   6
   4  -8  -7 11205.6 695.551  11
   4   8  -7 11431.7 658.591  14
  -4   8   6 38258.1 2166.40   6
   4  -8  -6 38575.8 1369.49  11
   4   8  -6 37668.3 1278.84  14
   4   8  -6 36540.7 1331.77  15
   4   8  -5 19105.0 862.391  14
  -4   8   5 18029.8 1436.38   6
   4  -8  -5 19743.8 925.226  11
   4   8  -5 18485.6 890.899  15
  -4   8   4 10866.1 1085.88   5
  -4   8   4 8289.80 994.504   6
  -4   8   3 34053.1 1932.30   5
  -4   8   3 34379.9 1931.12   6
  -4   8   2 45623.6 2276.98   5
  -4   8   2 42780.9 2186.25   6
  -4   8   1 19073.6 1440.21   5
  -4   8   1 17444.6 1352.40   6
  -4   8   0 4115.81 685.780   6
  -4   8   0 3774.70 681.363   5
  -4   8  -1 747.674 404.972   6
  -4   8  -1 787.626 429.390   5
  -4   8  -2 711.231 327.290   6
  -4   8  -2 342.558 301.553   5
  -4   8  -3 4312.34 717.646   5
  -4   8  -3 3654.89 649.104   6
  -4   8  -4 1439.64 457.954   6
  -4   8  -4 2031.98 581.753   5
  -4   8  -5 126.475 159.423  14
  -4   8  -5 96.4137 288.496   5
   4   8   5-151.254 217.605  12
  -4   8  -6 1565.74 283.546  14
  -4   8  -6 1645.96 475.047   5
   4   8   6 1704.66 318.293  12
  -4   8  -7 13058.4 759.450  15
   4   8   7 11861.2 712.579  12
  -4   8  -7 11116.6 718.358  14
  -4   8  -8 884.702 258.278  15
   4   8   8 699.400 238.823  12
  -4   8  -8 543.038 201.917  14
  -4   8  -9 13516.1 791.784  15
   4   8   9 12440.0 727.095  12
  -4   8  -9 12600.6 768.084  14
   4   8  10 6818.88 527.914  12
  -4   8 -10 6399.17 559.039  14
  -4   8 -10 7454.49 596.586  15
  -4   8 -11 49968.8 1648.09  15
   4   8  11 47447.1 1539.79  12
  -4   8 -11 49416.1 1636.64  14
  -4   8 -12 23599.9 1050.36  14
   4   8  12 21527.2 935.109  12
  -4   8 -12 20757.7 992.470  15
   4   8  13 32303.6 1172.55  12
  -4   8 -13 33310.8 1273.68  15
   4   8  14 12041.1 647.095  12
  -4   8 -14 11731.9 696.503  15
  -4   8 -14 12317.2 741.054  14
  -4   8 -15-22.9382 185.454  15
  -4   8 -15 298.850 228.532  14
  -4   8 -16 503.547 183.474  15
  -4   8 -16 1120.19 278.232  14
  -4   8 -17 202.307 142.849  15
  -4   8 -17 330.143 172.509  14
  -4   8 -18 3190.00 279.234  15
  -4   8 -18 4548.73 352.031  14
   4  10 -14 1213.38 223.351  15
   4  10 -14 954.081 188.687  14
   4 -10 -14 973.071 176.159  16
   4 -10 -13 415.750 157.697  16
   4  10 -13 293.056 157.456  14
   4  10 -13 339.349 164.233  15
   4 -10 -12 3800.33 341.802  16
   4  10 -12 4683.59 406.294  15
   4  10 -12 3912.59 356.152  14
   4 -10 -11 1846.75 270.539  16
   4  10 -11 1821.27 306.687  15
   4  10 -11 2051.01 308.535  14
   4  10 -10 4855.83 446.998  15
   4 -10 -10 3964.72 389.336  16
   4  10  -9-81.8677 253.209  14
   4 -10  -9 400.784 196.733  16
   4  10  -9-51.9686 224.764  15
   4  10  -8 14103.4 776.288  15
   4  10  -8 14517.4 743.901  14
   4  10  -7 3282.56 387.743  14
   4  10  -6 4981.87 451.446  14
   4 -10  -5 170.812 194.377  11
   4  10  -5-21.4379 241.427  14
   4  10  -4 2611.61 357.408  14
   4 -10  -4 2572.93 363.390  11
   4 -10  -3 9209.78 635.443  11
   4  10  -3 10038.4 646.903  14
   4 -10  -2 2921.60 373.933  11
   4  10  -2 2295.72 338.824  14
   4 -10  -1 17602.4 882.683  11
   4  10  -1 16962.8 856.495  14
   4  10   0 211.460 208.920  12
   4 -10   0 63.8478 197.118  11
   4  10   0 76.6252 190.538  14
   4  10   1 54112.8 1739.60  12
   4  10   2 24039.1 1072.28  12
   4  10   3 4433.11 463.828  12
   4  10   4 16121.8 853.222  12
  -4  10  -5 8506.12 628.514  14
   4  10   5 8917.97 632.589  12
  -4  10  -6 1106.80 308.596  14
   4  10   6 968.985 259.974  12
   4  10   7 12104.2 698.944  12
  -4  10  -7 11656.3 721.295  14
   4  10   8 197.562 215.781  12
  -4  10  -8 320.316 233.345  14
   4  10   9 10945.7 638.684  12
  -4  10  -9 10718.4 680.601  14
  -4  10 -10 2548.04 346.315  14
   4  10  10 2222.00 307.278  12
   4  10  11 13068.7 639.408  12
  -4  10 -11 12946.0 708.665  14
  -4  10 -12-25.3676 203.926  14
   4  10  12 254.007 158.056  12
  -4  10 -13 5515.48 425.132  14
  -4  10 -14 3684.90 351.924  14
  -4  10 -15 13134.1 557.294  14
   4  12  -8 2102.33 232.032  12
   4  12  -7 6868.13 414.141  12
   4 -12  -7 5894.04 351.986  16
   4  12  -6 14771.0 648.650  12
   4 -12  -6 14527.0 597.174  16
   4  12  -5 7601.67 475.315  12
   4 -12  -5 8056.22 458.932  16
   4  12  -4 4784.43 393.195  12
   4  12  -3 423.403 213.898  12
   4  12  -2 1075.87 234.556  12
   4  12  -1 505.054 206.376  12
   4  12   0 7157.18 484.171  12
   4  12   1-149.801 208.577  12
   4  12   2 432.218 194.292  12
   4  12   3 3463.09 333.646  12
   4  12   4 1471.72 232.088  12
   4  12   5 81.9186 161.010  12
   4  12   6 19342.4 709.708  12
   4  12   7 1015.35 194.522  12
   5  -1 -24 1347.30 166.956   9
  -5   1  23 9870.18 433.821  10
   5   1 -23 10054.1 468.568   9
   5  -1 -23 9300.22 472.914   9
  -5   1  22 1119.50 209.856  10
   5   1 -22 824.686 196.654   9
  -5   1  21 75795.0 1872.15  10
  -5   1  20 106.307 167.917  10
  -5   1  19 114409. 2689.29  10
  -5   1  18 21052.1 920.174  10
  -5   1  17 54126.9 2379.81   4
  -5  -1  17 53298.6 2301.94   4
   5  -1 -17 57725.6 1692.55  13
   5  -1 -16 3771.71 400.064  13
  -5   1  16 4421.19 678.919   4
  -5  -1  16 3622.17 602.043   4
  -5   1  15 52267.2 2288.20   4
  -5  -1  15 51860.3 2223.79   4
  -5  -1  14 19746.9 1288.43   4
  -5   1  14 20268.0 1320.09   4
  -5  -1  13 21938.0 1318.79   4
  -5   1  13 21518.6 1351.75   4
  -5   1  12 21516.0 1156.86   6
  -5   1  12 20465.4 1267.50   4
  -5  -1  12 20569.7 1219.32   4
  -5  -1  11 134238. 3646.71   4
  -5   1  11 141028. 3550.23   6
  -5   1  11 141913. 3834.25   4
  -5   1  10 111897. 2957.04   6
  -5  -1  10 110053. 3045.42   4
  -5   1  10 110387. 3194.74   4
  -5   1   9 149651. 3851.13   4
  -5   1   9 155178. 3632.59   6
  -5  -1   9 150128. 3679.50   4
   5  -1  -8 64605.5 1896.52   7
  -5  -1   8 65017.7 1999.54   4
  -5   1   8 67389.7 2155.06   4
  -5   1   8 67844.2 1985.13   6
  -5  -1   7 128614. 3135.44   4
   5  -1  -7 135629. 3033.31   7
  -5   1   7 135880. 3126.17   6
  -5   1   6 36109.3 1037.28   2
   5  -1  -6 36256.1 1192.84   7
   5   1  -6 37387.1 1214.43   7
  -5  -1   6 35757.0 1246.93   4
  -5  -1   6 37164.7 832.666   1
  -5   1   6 37975.4 1272.00   6
   5   1  -5 7794.92 475.596   7
   5  -1  -5 7223.50 464.286   7
  -5  -1   5 6841.49 465.088   4
  -5   1   5 7390.94 495.616   6
  -5  -1   5 7335.27 329.830   1
   5   1  -4 54561.7 1400.90   7
   5  -1  -4 50369.1 1039.95   3
  -5   1   4 53138.3 1424.37   6
   5  -1  -4 53694.5 1408.34   7
  -5   1   3 8684.35 347.998   1
   5  -1  -3 8926.72 304.994   3
  -5   1   2 5466.79 332.443   1
  -5  -1   2 5073.25 380.622   2
   5  -1  -2 5258.41 266.197   3
  -5   1   1 61144.9 1469.67   1
   5  -1  -1 58506.8 1333.68   3
  -5  -1   1 60722.2 1578.93   2
  -5   1   0 278020. 5367.43   1
  -5  -1   0 285623. 5433.94   2
   5  -1   0 290373. 5186.56   3
  -5  -1  -1 339058. 6365.69   2
   5  -1   1 342372. 6173.68   3
  -5  -1  -2 39538.0 1195.81   2
   5  -1   2 38875.9 1107.01   3
   5  -1   3 20943.6 791.894   3
  -5  -1  -3 22321.9 840.530   2
  -5  -1  -4 76643.9 1910.13   2
   5  -1   4 74768.0 1916.69   3
   5   1   4 79617.5 1786.05   6
  -5  -1  -4 78593.1 2132.17   3
   5  -1   4 78037.5 1779.17   4
   5   1   5 14328.7 550.961   4
   5   1   5 13863.9 616.188   6
  -5  -1  -5 13638.9 638.856   2
   5  -1   5 16274.9 749.089   3
  -5  -1  -5 14228.3 802.257   3
   5  -1   5 13730.7 603.513   4
   5   1   6 87964.7 1976.31   4
  -5  -1  -6 87605.0 2048.50   2
   5   1   6 83961.8 2072.42   6
  -5  -1  -6 87076.2 2415.43   3
   5  -1   6 90129.7 2267.28   3
   5  -1   6 83137.8 2036.91   4
   5  -1   7 2219.15 266.174   4
   5   1   7 2526.93 273.074   4
   5   1   7 2619.01 307.465   6
   5   1   8 88182.1 2162.71   4
   5  -1   8 87255.2 2199.35   4
   5   1   8 87968.3 2277.61   6
   5   1   9 4355.33 389.073   4
   5   1   9 4030.44 422.444   6
   5  -1   9 4405.67 421.318   4
   5   1  10 124416. 2951.34   4
   5   1  10 117919. 3055.55   6
   5  -1  10 119714. 2954.31   4
   5  -1  11 27154.2 1194.00   4
   5   1  11 29274.5 1310.03   6
   5   1  11 27499.2 1178.14   4
   5   1  12 3007.93 446.837   6
   5   1  12 3212.39 416.963   4
   5  -1  12 3709.20 451.859   4
   5   1  13 2344.34 435.607   6
   5  -1  13 2226.63 393.573   4
   5   1  13 2563.44 396.902   4
   5   1  14 1612.08 386.487   6
   5  -1  14 2196.59 391.941   4
   5   1  14 2598.02 436.288   4
   5   1  15 3511.88 480.972   4
   5  -1  15 3963.66 533.721   4
   5  -1  16 1841.19 393.424   4
   5   1  16 2736.61 309.452  10
   5  -1  16 2463.91 289.748  10
   5   1  16 2744.44 455.580   4
   5  -1  17 30590.9 1540.54   4
   5  -1  17 28366.2 1026.95  10
   5   1  17 28616.9 1031.18  10
   5   1  17 26704.7 1432.43   4
   5  -1  18 129.952 161.785  10
   5   1  18 49.1505 150.891  10
   5  -1  19 192.174 171.707  10
   5   1  19 236.220 179.434  10
   5  -1  20 6902.59 460.763  10
   5   1  20 6388.74 449.447  10
   5  -1  21 2039.05 259.728  10
   5   1  21 2119.07 274.758  10
   5  -1  22 4223.52 318.209  10
   5   1  22 4348.38 332.568  10
   5   1  23 4011.77 289.711  10
   5  -1  23 4204.46 288.027  10
   5   1  24 2656.37 195.180  10
  -5   3  23 165.047 117.743  10
   5  -3 -23 173.371 126.835   9
  -5   3  22 5327.60 357.428  10
  -5   3  21 2968.64 315.934  10
  -5   3  20 1590.59 265.076  10
   5  -3 -19 144.633 226.728  13
   5   3 -19-65.5209 207.059   9
  -5   3  19 51.2612 194.508  10
   5  -3 -18 1070.96 274.942  13
   5   3 -18 1429.01 270.735   9
   5  -3 -17 393.509 186.820  13
  -5   3  16 6729.27 797.713   4
   5  -3 -16 6959.88 521.347  13
   5  -3 -15 624.777 176.379  13
  -5   3  15 643.895 379.212   4
  -5   3  15 967.240 355.121   6
   5  -3 -15 600.724 217.679  16
  -5  -3  14 31725.1 1615.41   4
  -5   3  14 35031.0 1853.05   4
  -5   3  14 32132.8 1650.78   6
  -5   3  13 24226.5 1496.18   4
  -5  -3  13 24852.3 1359.24   4
  -5   3  13 24023.0 1389.11   6
  -5  -3  12 65982.2 2285.46   4
  -5   3  12 61925.0 2472.75   4
  -5   3  12 67811.4 2439.45   6
  -5   3  11 50890.4 2133.44   4
  -5  -3  11 48548.2 1826.97   4
  -5   3  11 48558.3 1983.18   6
  -5   3  10 16518.8 1152.61   4
  -5  -3  10 16175.7 945.548   4
  -5   3  10 16718.7 1082.66   6
  -5   3   9 77307.1 2477.79   6
  -5  -3   9 74057.2 2196.20   4
   5  -3  -8 165972. 3689.02   7
  -5   3   8 168706. 4078.96   6
   5  -3  -7 2544.62 323.996   7
  -5   3   7 3330.22 460.718   6
  -5   3   7 3505.48 392.771   5
  -5   3   6 75985.6 2256.00   6
  -5   3   6 78783.6 2157.17   5
   5  -3  -6 72508.7 1979.81   7
  -5   3   5 6105.00 543.148   6
   5  -3  -5 6497.30 451.548   7
   5   3  -5 6277.96 456.853   2
  -5   3   5 6560.34 549.234   5
  -5  -3   5 6694.20 534.674   1
   5   3  -4 91375.9 2225.23   2
   5  -3  -4 90425.0 2148.15   7
  -5   3   4 87891.5 2418.72   6
  -5   3   4 88987.8 2410.20   5
   5  -3  -4 91467.7 2083.10   1
  -5   3   3 53820.7 1692.33   6
   5   3  -3 52828.1 1528.78   2
  -5   3   3 53663.3 1725.83   5
   5  -3  -3 53357.7 1460.50   7
   5  -3  -3 54391.2 1442.85   1
   5  -3  -2 10237.1 550.231   1
   5  -3  -2 12238.1 609.526   7
   5   3  -2 11325.4 607.946   2
   5   3  -1 1465.67 241.312   2
   5  -3  -1 1628.22 225.324   1
   5  -3  -1 1455.40 215.124   7
   5  -3   0 9227.60 496.866   7
   5   3   0 8036.77 504.139   2
  -5   3   0 7972.07 602.008   1
   5  -3   0 7108.99 481.425   1
  -5   3  -1 6321.66 546.870   1
   5   3   1 6034.38 433.129   2
   5  -3   1 5508.21 380.514   7
   5   3   2 9110.45 509.905   2
   5  -3   2 9341.05 460.911   7
  -5   3  -2 8600.23 632.957   1
   5   3   3 50425.5 1421.90   2
   5  -3   3 45750.8 1289.99   7
   5   3   3 47722.9 1315.90   6
   5   3   4 82897.4 2018.11   2
   5   3   4 79584.6 1975.29   6
   5   3   5 1600.42 229.786   6
   5   3   5 1846.17 233.567   2
   5   3   6 230199. 4710.42   6
   5   3   7 53548.3 1659.16   6
   5   3   8 56481.7 1774.44   6
   5   3   9 3768.87 453.996   6
   5   3   9 5385.27 463.218   4
   5   3  10 28267.8 1163.73   4
   5   3  10 24879.6 1195.16   6
   5  -3  10 25975.4 1203.48   4
   5  -3  11 179.307 239.803   4
   5   3  11 112.287 181.448   6
   5   3  11 309.858 158.939   4
   5  -3  12 9916.66 794.205   4
   5   3  12 10392.7 810.837   6
   5   3  12 10587.1 751.657   4
   5  -3  13 396.094 277.983   4
   5   3  13 693.199 299.080   6
   5   3  13 545.417 222.102   4
   5   3  14 8770.35 829.837   6
   5   3  15 18788.3 789.957  10
   5  -3  15 18573.1 795.223  10
   5   3  15 17149.0 1179.29   6
   5   3  16 7003.77 468.812  10
   5   3  16 6064.79 695.001   6
   5  -3  16 6733.16 472.807  10
   5  -3  17 25885.8 933.683  10
   5   3  17 24156.7 885.684  10
   5  -3  18 4706.20 399.578  10
   5   3  18 4291.04 377.614  10
  -5   3 -18 4199.95 460.132  14
   5   3  19 39558.5 1232.30  10
  -5   3 -19 44404.1 1433.93  14
   5  -3  19 42285.2 1278.19  10
   5   3  20 3759.95 332.655  10
   5  -3  20 3528.07 317.155  10
   5   3  21 6494.88 400.362  10
   5  -3  21 6719.52 396.469  10
   5   3  22 3873.87 289.568  10
   5   3  23 2637.78 207.798  10
   5   5 -22 1382.93 169.594  15
  -5   5  22 1573.22 172.693  10
  -5   5  21 1309.82 191.500  10
   5  -5 -21 1135.19 164.893   9
  -5   5  20 1044.41 212.625  10
  -5   5  19 2222.45 301.224  10
   5  -5 -18 7410.61 522.940  13
   5  -5 -17 567.804 232.414  13
   5  -5 -16 33332.4 1217.39  16
   5  -5 -16 33495.8 1202.20  13
   5  -5 -15 1217.94 254.962  13
  -5   5  15 1341.71 417.153   4
   5  -5 -15 1188.55 252.874  16
  -5   5  15 2113.81 464.502   6
   5  -5 -14 22027.7 943.910  13
  -5   5  14 21207.8 1469.42   4
  -5   5  14 20958.4 1401.64   6
   5  -5 -14 21135.1 945.511  16
  -5   5  13 10601.5 1051.90   4
   5  -5 -13 10545.1 647.091  16
  -5   5  13 10238.4 989.166   6
   5  -5 -13 10438.4 632.775  13
  -5   5  12 7243.33 851.967   4
  -5   5  12 6749.71 816.406   6
  -5   5  11 16105.9 1221.78   6
  -5   5  11 19569.5 1351.32   4
  -5   5  10 10394.2 970.604   6
  -5   5   9 70165.0 2636.72   6
  -5   5   8 17816.2 1256.84   6
  -5   5   7 1976.10 428.146   5
  -5   5   7 2278.56 487.287   6
  -5   5   6 10865.9 859.660   5
  -5   5   6 10000.6 876.468   6
  -5   5   5 29894.2 1486.69   6
  -5   5   5 31619.5 1514.61   5
  -5   5   4 83164.6 2666.52   6
  -5   5   4 84220.1 2697.56   5
  -5   5   3 49775.4 1949.71   6
  -5   5   3 49839.7 1971.51   5
  -5   5   2 30679.1 1450.63   6
  -5   5   2 29956.9 1488.93   5
  -5   5   1 7300.04 748.668   5
   5  -5   0 7749.74 527.153   7
  -5   5   0 6139.69 706.055   5
   5  -5   1 11504.0 652.679   7
  -5   5  -1 9805.11 848.199   5
   5  -5   2 14222.8 731.521   7
   5   5   3 8273.25 576.752   6
   5  -5   3 7966.97 534.827   7
   5  -5   4 7175.29 515.059   7
   5   5   4 7105.82 571.516   6
   5   5   5 6340.15 553.192   6
   5  -5   5 6497.35 505.694   7
   5   5   6 35475.2 1420.43   6
   5  -5   6 37374.3 1343.42   7
   5  -5   7 3549.02 407.936   7
   5   5   7 3169.60 422.404   6
   5   5   8 7876.57 670.780   6
   5   5   9 2354.64 411.337   6
   5   5  10 46139.2 1831.48   6
   5   5  11 1582.16 380.266   6
   5   5  12 42451.2 1823.11   6
   5   5  13 3991.63 404.958  12
  -5   5 -13 3643.12 457.032  14
   5   5  13 2634.25 480.159   6
   5   5  14 585.830 221.029  12
   5   5  14 650.032 303.160   6
  -5   5 -14 570.796 238.647  14
  -5   5 -15 49799.3 1681.32  14
   5   5  15 45905.7 1995.12   6
  -5   5 -16 7154.65 598.808  14
   5   5  16 7355.53 455.684  10
   5   5  17 4849.74 375.611  10
  -5   5 -17 5134.63 500.110  14
   5   5  18 214.872 139.602  10
  -5   5 -18 393.427 260.660  14
   5   5  19 22218.9 774.532  10
  -5   5 -19 23093.1 936.396  14
  -5   5 -20 4696.07 380.922  14
   5   5  20 5028.82 320.146  10
   5   5  21 7420.70 353.215  10
  -5   5 -21 7689.57 397.068  14
   5   7 -20 2118.00 204.620  15
  -5   7  19 3171.08 249.463  10
   5   7 -19 4131.98 314.291  15
   5   7 -18 3240.02 324.011  15
  -5   7  18 2541.45 257.534  10
  -5   7  17 726.048 180.900  10
   5  -7 -17 855.602 208.280  13
   5  -7 -16 46459.6 1398.11  16
   5  -7 -16 46126.5 1370.42  13
   5  -7 -15 1893.77 287.988  16
   5   7 -15 2142.61 275.961  14
   5  -7 -15 2040.37 301.842  13
   5  -7 -14 39403.4 1286.12  13
   5   7 -14 37338.9 1204.91  14
   5  -7 -14 38317.7 1304.50  16
   5  -7 -13 236.089 179.496  16
   5  -7 -13 601.254 236.970  13
   5   7 -13 281.395 176.803  14
   5  -7 -12 2007.08 320.419  16
   5  -7 -12 2411.91 320.848  13
   5   7 -12 2608.87 325.999  14
   5  -7 -11 2313.10 341.541  16
   5   7 -11 2168.32 297.642  14
  -5   7  11 1912.06 546.966   4
   5  -7 -11 2199.70 314.675  13
  -5   7  11 1852.46 532.274   6
  -5   7  10 3026.29 626.238   6
  -5   7  10 2816.18 605.034   4
   5   7 -10 2540.12 321.132  14
  -5   7   9 1325.61 449.017   6
   5   7  -9 1021.14 235.857  15
   5   7  -9 1182.10 234.868  14
  -5   7   8 108.851 284.299   6
  -5   7   7 12667.8 1210.82   6
  -5   7   6 10976.4 1056.57   5
  -5   7   6 12314.8 1146.63   6
  -5   7   5 23775.2 1544.24   6
  -5   7   5 24121.7 1548.79   5
  -5   7   4 11255.5 1076.20   5
  -5   7   4 9631.15 988.898   6
  -5   7   3 10541.9 1036.32   6
  -5   7   3 9913.48 1029.68   5
  -5   7   2 16378.7 1262.61   6
  -5   7   2 16057.4 1254.63   5
  -5   7   1 7608.23 872.893   6
  -5   7   1 8342.89 937.506   5
  -5   7   0 2433.48 560.751   5
  -5   7   0 3408.62 602.506   6
  -5   7  -1 11945.3 1108.24   5
  -5   7  -2 428.299 376.972   5
  -5   7  -3 19910.2 1439.46   5
  -5   7  -4 1170.84 433.325   5
  -5   7  -5 1554.02 492.355   5
  -5   7  -6 657.047 389.428   5
  -5   7  -7 308.600 305.168   5
   5   7   8-42.6322 201.484   6
   5   7   9 8439.65 580.565  12
  -5   7  -9 8134.30 616.853  14
   5   7  10 26599.9 1063.01  12
  -5   7 -10 24998.6 1113.26  14
   5   7  11 392.897 185.063  12
   5   7  11 623.837 314.406   6
  -5   7 -11 1018.92 290.975  14
   5   7  12 18358.2 869.324  12
  -5   7 -12 18856.5 979.606  14
   5   7  13 3.39124 201.072  12
  -5   7 -13 164.123 237.874  14
   5   7  14 7095.93 524.696  12
  -5   7 -14 8836.17 663.884  14
  -5   7 -15 4994.57 515.673  14
  -5   7 -16 5252.92 499.731  14
  -5   7 -17 1840.56 320.207  14
  -5   7 -17 1331.30 243.544  15
  -5   7 -18 1364.44 270.508  14
  -5   7 -18 1224.88 225.011  15
  -5   7 -19 3422.58 321.699  14
  -5   7 -19 2850.00 270.243  15
   5   9 -17 1285.68 174.019  15
   5   9 -16 22372.3 704.707  14
   5   9 -16 27815.2 849.829  15
   5   9 -15 377.514 173.450  15
   5  -9 -15 496.955 162.513  16
   5   9 -15 534.464 161.115  14
   5   9 -14 33761.8 1044.12  14
   5  -9 -14 30814.2 1043.14  16
   5   9 -13 354.089 188.119  15
   5  -9 -13 556.840 191.948  16
   5  -9 -12 19649.4 858.852  16
   5   9 -12 20107.6 830.064  14
   5   9 -12 20558.7 900.011  15
   5  -9 -11 1354.61 302.277  16
   5   9 -11 1551.43 276.544  15
   5   9 -11 1566.96 298.686  14
   5  -9 -10 14534.2 775.743  16
   5   9 -10 14567.3 766.744  15
   5   9 -10 14835.2 744.659  14
   5   9  -9 10813.9 678.892  15
   5   9  -9 10971.0 641.106  14
   5   9  -8 9759.76 650.831  15
   5   9  -8 10145.7 624.487  14
   5  -9  -7 221.433 220.884  11
   5   9  -7 193.682 213.824  15
   5   9  -7-68.4291 223.338  14
   5   9  -6 74729.4 2119.28  15
   5   9  -6 77332.1 2076.30  14
   5  -9  -6 77328.9 2154.98  11
   5  -9  -5 500.294 203.042  11
  -5   9   5 417.471 382.609   6
   5   9  -5 887.805 246.684  15
   5   9  -5 392.331 218.957  14
   5  -9  -4 85252.8 2322.52  11
   5   9  -4 85983.5 2256.16  14
   5   9  -4 83347.6 2293.64  15
   5  -9  -3 7720.13 585.079  11
   5   9  -3 6712.03 526.980  14
  -5   9   3 5472.92 833.364   5
  -5   9   3 6088.01 894.469   6
  -5   9   2 40449.4 2284.19   5
   5  -9  -2 42752.4 1478.05  11
  -5   9   2 40067.8 2225.56   6
   5   9  -2 40601.8 1390.10  14
   5  -9  -1 7307.07 566.769  11
  -5   9   1 5728.14 864.283   5
   5   9  -1 6912.13 543.623  14
  -5   9   1 7485.64 957.203   6
  -5   9   0 1890.50 549.650   6
   5  -9   0 1493.59 299.003  11
   5   9   0 694.680 177.026  14
  -5   9   0 1426.11 556.335   5
   5  -9   1 71.6958 180.756  11
  -5   9  -1 2.77024 283.455   6
  -5   9  -1-254.307 487.197   5
   5   9   1 205.244 184.450  14
   5   9   2 329.301 203.428  14
   5   9   2 93.8039 206.464  12
   5  -9   2 298.695 196.722  11
  -5   9  -2 109.564 322.746   6
  -5   9  -2 678.093 477.530   5
   5  -9   3 6601.30 541.648  11
   5   9   3 6636.30 548.775  12
  -5   9  -3 6283.12 857.806   5
  -5   9  -3 7380.77 952.608   6
   5   9   4 2197.96 338.313  12
   5  -9   4 2560.39 363.500  11
  -5   9  -4 2241.55 606.303   5
  -5   9  -5 85.5149 374.105   5
   5   9   5 374.224 228.592  12
  -5   9  -5 247.444 200.847  14
   5   9   6 32981.3 1266.15  12
  -5   9  -6 33351.5 1320.48  14
  -5   9  -7-185.881 257.255  14
   5   9   7 341.111 235.589  12
   5   9   8 22120.7 984.791  12
  -5   9  -8 20535.1 1003.20  14
  -5   9  -9 11316.9 739.529  14
   5   9   9 12231.8 709.025  12
   5   9  10 1364.62 286.869  12
  -5   9 -10 1305.45 295.079  14
   5   9  11 8440.22 564.588  12
  -5   9 -11 9428.51 645.322  14
  -5   9 -12 1525.32 336.120  14
   5   9  12 1329.00 269.859  12
   5   9  13 304.507 189.501  12
  -5   9 -13-165.234 257.313  14
  -5   9 -14 387.481 258.429  14
  -5   9 -15 13565.0 680.576  14
  -5   9 -16 2081.35 283.315  14
  -5   9 -17 6058.33 370.251  14
   5  11 -12 5569.89 317.377  14
   5  11 -11 15636.9 599.540  14
   5 -11 -11 15137.4 579.036  16
   5  11 -10 12677.0 573.387  14
   5 -11 -10 12138.4 551.993  16
   5  11  -9 19108.0 738.892  14
   5 -11  -9 16912.5 708.054  16
   5 -11  -8 21263.1 835.872  16
   5  11  -8 21890.1 836.012  14
   5  11  -7 17246.6 747.794  14
   5 -11  -7 16314.8 747.786  16
   5  11  -6 11492.3 620.471  14
   5  11  -5 12316.2 656.394  14
   5  11  -4 18012.8 801.312  14
   5  11  -3 3549.44 408.738  12
   5  11  -3 4035.05 398.603  14
   5  11  -2 3180.16 403.729  12
   5 -11  -2 3660.84 366.310  11
   5  11  -1 31422.8 1180.58  12
   5 -11  -1 31310.6 1117.00  11
   5  11   0 4974.41 475.498  12
   5  11   1 8208.65 591.056  12
   5  11   2 3947.30 425.946  12
   5  11   3 3701.99 406.393  12
   5  11   4 2293.22 338.871  12
   5  11   5 15248.1 751.170  12
   5  11   6 17422.7 790.255  12
   5  11   7 2853.69 337.714  12
  -5  11  -7 2646.26 329.060  14
   5  11   8 5297.82 408.068  12
  -5  11  -8 5346.90 421.437  14
  -5  11  -9 2581.69 312.134  14
   5  11   9 2570.11 283.779  12
   5  11  10 4423.50 324.974  12
  -5  11 -10 3991.72 353.351  14
   5  11  11 5308.07 331.420  12
  -5  11 -11 6111.69 410.031  14
   6   0 -23-180.205 161.942   9
  -6   0  22 2658.11 246.251  10
   6   0 -22 2123.48 265.649   9
  -6   0  21-21.0543 150.048  10
  -6   0  20 30089.3 1048.77  10
  -6   0  19 153.467 163.742  10
  -6   0  18 15293.2 765.619  10
   6   0 -17 443.803 229.650  13
  -6   0  17-457.425 382.813   4
  -6   0  16 159.609 275.248   4
   6   0 -16 258.944 203.587  13
  -6   0  15 44.2407 215.815   4
  -6   0  14 37467.6 1865.10   4
  -6   0  13 92.5140 228.091   4
  -6   0  12 34819.8 1690.65   4
  -6   0  11 58.1940 220.074   4
  -6   0  10 6155.13 652.647   4
  -6   0   9 44.0183 180.662   4
   6   0  -8 19466.6 948.143   7
  -6   0   8 17940.5 1014.17   4
   6   0  -7-12.2154 158.494   7
  -6   0   7 119.765 185.943   4
   6   0  -6 117554. 2752.92   7
  -6   0   6 121822. 2645.80   2
  -6   0   5 123.056 122.162   2
   6   0  -5 264.137 146.979   7
  -6   0   4 2102.98 268.551   2
   6   0  -4 2084.48 251.927   7
   6   0  -3 1974.42 237.688   7
  -6   0   3 2195.76 298.995   2
   6   0  -2 129545. 2635.01   7
  -6   0   2 120253. 2552.04   3
   6   0  -1-116.816 120.637   7
  -6   0   1 637.289 156.552   3
  -6   0   0 438748. 7994.51   3
  -6   0  -1 446.519 182.230   3
   6   0   2 804.766 199.065   7
  -6   0  -2 656113. 4569.93   3
  -6   0  -3 246.871 159.531   3
   6   0   3 191.261 98.3108   7
  -6   0  -4 971.799 251.532   3
   6   0   4 999.721 147.646   4
  -6   0  -5 93.2853 119.895   3
   6   0   5 34.6165 77.6283   4
   6   0   6 14668.8 682.075   6
   6   0   6 15977.5 658.340   4
  -6   0  -6 16686.1 807.614   2
   6   0   7 173.557 111.655   4
  -6   0  -7 445.068 171.557   2
   6   0   8 7958.24 512.334   4
   6   0   8 7444.03 533.990   6
   6   0   9-55.0168 145.761   6
   6   0   9 144.904 137.565   4
   6   0  10 54444.9 1700.96   4
   6   0  11 45.9484 145.481   4
   6   0  12 17794.0 972.859   4
   6   0  13 428.680 261.680   4
   6   0  14 13440.3 916.401   4
   6   0  15 53.3842 205.473   4
   6   0  16 1709.36 257.450  10
   6   0  16 2506.64 452.988   4
   6   0  17-175.700 257.126   4
   6   0  17 278.211 185.208  10
   6   0  18 32227.0 1099.34  10
   6   0  19 11.8590 178.216  10
   6   0  20 4939.93 393.192  10
   6   0  21 227.297 166.445  10
   6   0  22 927.466 184.505  10
   6   0  23-0.98371 108.887  10
   6  -2 -23 1388.49 198.899   9
  -6   2  23 1435.76 179.682  10
   6   2 -23 1081.71 162.281   9
   6   2 -22 4439.23 328.117   9
  -6   2  22 4502.91 329.058  10
   6  -2 -22 4180.94 332.426   9
   6   2 -21 17265.3 726.792   9
  -6   2  21 16922.8 716.104  10
  -6   2  20 25115.2 967.929  10
   6   2 -20 27061.2 976.612   9
   6   2 -19 5443.69 450.408   9
  -6   2  19 5902.44 485.084  10
   6  -2 -18 31866.4 1173.65  13
  -6  -2  17 4924.58 652.051   4
   6  -2 -17 4474.52 436.586  13
  -6   2  17 4441.38 677.825   4
  -6  -2  16 15833.9 1177.02   4
  -6   2  16 17036.8 1289.18   4
   6  -2 -16 16913.6 819.308  13
  -6  -2  15 1057.83 371.706   4
  -6   2  15 959.015 354.681   4
   6  -2 -15 853.146 234.696  13
  -6   2  14 2591.70 538.520   4
  -6  -2  14 2613.57 509.118   4
  -6   2  13 3094.39 484.727   6
  -6   2  13 3920.95 616.356   4
  -6  -2  13 3326.25 518.928   4
  -6  -2  12 13262.5 955.645   4
  -6   2  12 12701.5 1057.80   4
  -6   2  12 12315.2 921.358   6
  -6   2  11 812.729 339.793   4
  -6   2  11 859.647 297.133   6
  -6  -2  11 838.481 304.053   4
  -6  -2  10 16892.2 998.838   4
  -6   2  10 16968.3 1149.99   4
  -6   2  10 17241.8 1051.01   6
   6  -2  -9 16492.4 897.873   7
  -6  -2   9 15734.4 923.532   4
  -6   2   9 17138.0 991.682   6
   6  -2  -8 119315. 2968.14   7
  -6  -2   8 120435. 3038.62   4
  -6   2   8 128300. 3212.76   6
   6  -2  -7 48310.7 1529.97   7
  -6  -2   7 45448.1 1533.74   4
  -6   2   6 90045.6 2429.21   6
  -6  -2   6 85957.7 2199.21   4
   6  -2  -6 90832.7 2248.00   7
  -6   2   5 10270.6 656.888   6
   6   2  -5 11052.0 592.563   7
  -6  -2   5 10390.9 549.718   4
   6   2  -5 10910.1 559.626   2
   6  -2  -5 9748.00 561.922   7
  -6   2   5 11326.4 630.644   5
  -6   2   4 41916.3 1399.65   6
   6   2  -4 43442.7 1264.33   7
   6  -2  -4 41909.2 1273.28   7
   6   2  -4 40639.3 1220.57   2
   6   2  -3 3714.83 327.665   2
   6   2  -3 4240.88 325.321   7
   6  -2  -3 4605.62 362.123   7
   6   2  -2 17605.2 725.775   2
  -6   2   2 17310.2 775.015   1
   6   2  -1 6527.58 419.492   2
   6  -2  -1 7606.69 457.851   7
  -6   2   1 5997.86 460.966   1
  -6   2   0 28253.6 1117.91   1
   6   2   0 28961.3 967.664   2
   6  -2   0 30836.2 986.084   7
   6   2   1 2868.06 284.492   2
   6  -2   1 3013.66 269.719   7
  -6   2  -1 3438.31 409.928   1
  -6   2  -2 266098. 5530.64   1
   6  -2   2 264877. 4944.83   7
   6  -2   2 255809. 5023.26   3
   6  -2   3 13872.4 665.249   3
   6   2   3 13371.7 540.675   6
  -6   2  -3 12738.8 807.210   1
   6  -2   3 13967.5 602.321   7
   6  -2   4 194896. 3891.07   7
  -6   2  -4 203371. 4570.07   1
   6  -2   4 202065. 4117.23   3
  -6  -2  -4 197505. 4464.84   3
   6   2   4 195857. 3880.88   6
   6   2   5 54287.6 1175.09   6
   6   2   5 3.99876 57.9367   4
   6   2   6 7178.65 399.501   4
   6   2   6 6984.92 476.284   6
   6  -2   7 306.897 164.032   4
   6   2   7 146.739 144.999   6
   6   2   7 477.910 114.382   4
   6   2   8 7102.87 541.137   6
   6   2   8 7147.82 476.718   4
   6  -2   8 6341.52 507.312   4
   6   2   9 445.140 199.487   6
   6   2   9 413.945 173.748   4
   6  -2   9 613.016 238.426   4
   6   2  10 97.6023 128.280   4
   6  -2  10 144.550 179.755   4
   6   2  10 382.093 238.353   6
   6   2  11 4373.35 459.977   4
   6   2  11 4458.48 528.429   6
   6  -2  11 4852.67 516.578   4
   6   2  12 41072.9 1543.11   4
   6   2  12 39530.2 1641.21   6
   6  -2  12 38243.2 1593.53   4
   6   2  13 40560.6 1578.60   4
   6   2  13 36582.9 1636.67   6
   6  -2  13 39117.6 1655.73   4
   6   2  14 5636.20 576.127   4
   6   2  14 4966.13 631.938   6
   6  -2  14 5889.09 634.548   4
   6  -2  15 103316. 2392.59  10
   6   2  15 104889. 2387.14  10
   6   2  15 95483.3 3061.84   6
   6   2  15 103939. 3006.56   4
   6  -2  15 98497.1 3071.95   4
   6  -2  16 180.082 151.655  10
   6   2  16 131.140 132.374  10
   6   2  16 299.753 195.971   4
   6  -2  17 862.673 202.079  10
   6   2  17 315.781 175.369  10
   6  -2  18 1832.58 271.689  10
   6   2  18 1893.42 275.177  10
   6   2  19 4031.75 363.172  10
   6  -2  19 4100.18 373.311  10
  -6   2 -19 5057.68 489.145  14
   6   2  20 1362.82 236.505  10
   6  -2  20 1755.43 250.399  10
   6  -2  21 2346.33 260.843  10
   6   2  21 1712.04 245.449  10
   6  -2  22 292.148 130.497  10
   6   2  22 364.895 140.695  10
   6   2  23 830.633 153.948  10
   6  -2  23 819.820 133.960  10
  -6   4  22 431.000 142.315  10
   6  -4 -22 752.101 150.327   9
  -6   4  21 2952.67 294.830  10
   6  -4 -21 2525.82 255.460   9
  -6   4  20 4098.90 365.073  10
   6  -4 -19 1525.55 284.035  13
  -6   4  19 1723.98 288.503  10
   6  -4 -18 20395.5 886.323  13
   6  -4 -17 1303.25 298.996  13
   6  -4 -16 8787.72 600.430  16
   6  -4 -16 8046.01 566.685  13
  -6   4  15 32625.6 1727.40   6
   6  -4 -15 35593.9 1279.61  16
  -6   4  15 34331.4 1914.27   4
   6  -4 -15 35892.4 1242.45  13
  -6   4  14 17712.7 1331.41   4
   6  -4 -14 17573.7 849.430  16
  -6   4  14 18280.3 1272.61   6
   6  -4 -14 18215.4 848.623  13
  -6   4  13 91070.1 3282.89   4
  -6   4  13 92753.6 3126.00   6
  -6   4  12 28223.7 1660.73   4
  -6   4  12 27414.9 1559.60   6
  -6   4  11 38371.2 1843.16   6
  -6   4  11 36645.0 1898.07   4
  -6   4  10 102765. 3233.29   6
  -6   4   9 16992.2 1153.22   6
   6  -4  -8 123885. 3132.09   7
  -6   4   8 135570. 3782.12   6
   6  -4  -7 21330.1 972.964   7
  -6   4   7 21845.5 1148.30   5
  -6   4   7 20952.7 1234.21   6
   6  -4  -6 13005.5 720.228   7
  -6   4   6 11839.2 838.962   5
  -6   4   6 11313.8 856.233   6
   6  -4  -5 77131.6 2050.95   7
  -6   4   5 77057.7 2410.03   5
  -6   4   5 71997.8 2377.26   6
   6  -4  -4 43902.4 1373.77   7
  -6   4   4 40989.1 1656.73   6
  -6   4   4 41803.4 1698.87   5
  -6   4   3 42882.3 1658.51   6
   6  -4  -3 43569.0 1366.56   7
  -6   4   3 41644.9 1708.00   5
   6  -4  -2 53586.0 1596.29   7
  -6   4   2 52176.3 1959.90   5
   6  -4  -1 56157.0 1630.22   7
   6  -4   0 175067. 3709.32   7
   6  -4   1 12635.7 669.865   7
   6  -4   2 261692. 5164.27   7
   6   4   3 11015.6 593.339   6
   6  -4   3 11191.0 617.911   7
   6   4   4 191796. 3985.86   6
   6  -4   4 186873. 3958.46   7
   6   4   5 30630.2 1143.04   6
   6  -4   5 29530.1 1109.55   7
   6   4   6 127753. 3019.99   6
   6  -4   6 121830. 2906.89   7
   6   4   7 18379.9 923.303   6
   6   4   8 15261.6 877.170   6
   6   4   9 52981.6 1843.39   6
   6   4  10 20844.7 1123.93   6
   6   4  11 329.705 223.547   6
   6   4  12 24450.9 1314.43   6
   6   4  13 3261.10 521.040   6
   6   4  14 5719.75 411.334  10
   6   4  14 5514.94 661.842   6
   6   4  15 403.186 299.942   6
  -6   4 -15-13.0600 266.788  14
   6   4  15 250.529 141.080  10
   6   4  16 516.359 178.507  10
  -6   4 -16 716.356 292.259  14
   6   4  17 2380.42 289.485  10
  -6   4 -17 2327.80 377.892  14
   6   4  18 2734.36 291.608  10
  -6   4 -18 2851.40 403.059  14
   6   4  19 2182.34 260.593  10
  -6   4 -19 2448.05 364.128  14
   6   4  20 2596.61 260.041  10
  -6   4 -20 2780.65 325.409  14
   6   4  21-215.972 126.970  10
  -6   4 -21 104.507 144.548  14
   6   4  22 862.251 138.813  10
  -6   6  21 20620.6 619.483  10
  -6   6  20 395.477 149.264  10
   6   6 -20 328.306 149.111  15
  -6   6  19 17047.6 692.613  10
   6  -6 -18 603.000 207.888  13
  -6   6  18 938.843 217.518  10
   6  -6 -17 17936.9 801.727  13
   6  -6 -16 1200.87 254.938  13
   6  -6 -16 1604.12 306.037  16
   6  -6 -15 27001.5 1059.90  16
   6  -6 -15 26644.6 1031.51  13
   6  -6 -14 2403.53 328.678  13
   6  -6 -14 2122.56 328.076  16
  -6   6  13 18116.7 1402.20   4
   6  -6 -13 17481.0 862.659  16
  -6   6  13 17272.6 1314.21   6
   6  -6 -13 19723.4 877.639  13
  -6   6  12 5387.47 802.097   4
   6  -6 -12 4777.52 443.136  16
  -6   6  12 4671.62 736.612   6
   6   6 -12 4784.34 400.082  14
   6  -6 -12 4955.81 433.722  13
   6  -6 -11 37950.5 1319.64  16
  -6   6  11 37988.1 2004.69   6
  -6   6  11 36195.2 2004.33   4
   6   6 -11 34389.0 1162.63  14
   6  -6 -11 37379.3 1260.53  13
  -6   6  10 3157.51 611.663   6
  -6   6   9 2179.11 576.747   6
  -6   6   8 17636.2 1353.59   6
  -6   6   7 63226.8 2631.48   6
  -6   6   7 67892.7 2601.81   5
  -6   6   6 5819.55 766.186   6
  -6   6   6 5670.08 729.163   5
  -6   6   5 178589. 4796.71   5
  -6   6   5 168709. 4698.60   6
  -6   6   4 457.214 354.977   6
  -6   6   4-54.9528 301.873   5
  -6   6   3 329891. 7529.41   6
  -6   6   3 337692. 7665.33   5
  -6   6   2 1558.05 416.033   6
  -6   6   2 2625.48 542.003   5
  -6   6   1 344080. 7714.29   6
  -6   6   1 344876. 7888.98   5
  -6   6   0 477.886 329.399   5
  -6   6  -1 110678. 3650.23   5
  -6   6  -2 7412.48 913.843   5
  -6   6  -3 2311.82 529.332   5
  -6   6  -4 5220.59 755.234   5
   6  -6   5 14261.4 837.618   7
  -6   6  -5 14892.3 1217.94   5
   6  -6   6 2444.66 377.323   7
   6  -6   7 58921.8 1984.70   7
   6   6   7 56502.1 1996.94   6
   6   6   8 217.343 173.548   6
   6  -6   8 325.195 187.847   7
   6  -6   9 43554.2 1728.89   7
   6   6   9 42393.6 1756.86   6
   6   6  10 11453.4 884.058   6
   6  -6  10 12035.4 872.636   7
   6   6  11 7230.53 535.386  12
  -6   6 -11 7934.49 645.786  14
   6  -6  11 5904.36 636.793   7
   6   6  11 6746.97 716.032   6
   6   6  12 2212.38 318.174  12
   6  -6  12 1330.48 348.592   7
   6   6  12 1761.49 388.818   6
  -6   6 -12 2103.15 372.980  14
   6   6  13 3049.91 375.794  12
   6   6  13 2538.34 479.633   6
   6  -6  13 2651.68 472.461   7
  -6   6 -13 3288.52 449.611  14
  -6   6 -14 4833.58 532.592  14
   6   6  14 4602.26 441.328  12
  -6   6 -15 22802.2 1093.18  14
  -6   6 -16 9499.38 685.840  14
  -6   6 -17 13921.1 789.018  14
  -6   6 -18 461.605 238.504  14
  -6   6 -19 23618.3 902.128  14
  -6   6 -20 2946.35 286.350  14
   6   8 -18 10484.7 456.678  15
   6   8 -17 3767.89 310.613  15
   6  -8 -16 4981.90 373.721  16
   6   8 -16 5570.73 411.690  15
   6   8 -15 18072.4 713.227  14
   6  -8 -15 18035.9 737.115  13
   6  -8 -15 19414.9 795.935  16
   6  -8 -14 6199.85 465.795  16
   6   8 -14 6563.84 494.980  15
   6   8 -14 5846.60 422.176  14
   6  -8 -14 6049.80 437.557  13
   6  -8 -13 16803.7 797.800  16
   6   8 -13 17250.0 803.227  15
   6   8 -13 16894.9 743.639  14
   6  -8 -12 4375.29 454.508  16
   6   8 -12 3097.54 370.351  15
   6   8 -12 3625.98 369.361  14
   6  -8 -11 3492.21 397.567  16
   6   8 -11 3415.68 355.525  14
   6   8 -11 3415.76 388.621  15
   6   8 -10 30140.2 1150.35  15
   6  -8 -10 28718.7 1160.99  16
   6   8 -10 29332.1 1082.95  14
   6   8  -9 789.043 223.992  15
   6   8  -9 318.842 192.624  14
   6  -8  -8 37968.7 1364.89  11
   6   8  -8 37590.0 1334.96  15
  -6   8   8 40009.7 2222.96   6
   6   8  -8 38325.2 1288.27  14
  -6   8   7 3544.91 696.481   6
   6   8  -7 4854.75 486.099  15
   6  -8  -7 3906.31 419.177  11
   6   8  -7 3797.35 390.096  14
   6  -8  -6 9095.48 615.397  11
   6   8  -6 9398.58 609.525  15
   6   8  -6 8816.96 580.323  14
  -6   8   6 9850.52 1125.34   6
   6   8  -5 44555.5 1469.66  15
   6  -8  -5 45357.2 1518.94  11
   6   8  -5 45807.6 1444.78  14
  -6   8   5 42358.7 2311.41   6
   6  -8  -4 18731.3 889.531  11
  -6   8   4 18431.3 1472.87   5
   6   8  -4 16424.0 825.040  15
   6   8  -4 17893.4 835.510  14
  -6   8   4 17868.5 1445.58   6
  -6   8   3 72242.1 3059.61   6
   6   8  -3 73257.8 2012.04  15
  -6   8   3 72915.4 3122.11   5
   6   8  -3 71111.7 1963.68  14
   6  -8  -3 75467.3 2064.92  11
  -6   8   2 7979.73 972.955   6
  -6   8   2 9597.06 1087.86   5
   6   8  -2 8426.74 565.676  14
  -6   8   1 11483.4 1159.98   6
  -6   8   1 11355.7 1193.60   5
  -6   8   0 1796.28 499.716   6
  -6   8   0 1206.64 534.836   5
  -6   8  -1 4963.90 804.192   6
  -6   8  -1 4538.28 770.734   5
  -6   8  -2 8370.64 1013.71   6
   6   8   2 8964.11 590.629  12
  -6   8  -2 8814.53 1069.66   5
   6   8   3 373.964 188.346  12
   6  -8   3 749.224 239.026  11
  -6   8  -3 1208.61 542.292   6
  -6   8  -3 652.021 490.672   5
   6   8   4 6991.58 553.045  12
   6  -8   4 7321.58 570.867  11
  -6   8  -4 6556.30 922.813   5
   6   8   5 2989.25 387.284  12
   6  -8   5 2641.89 366.232  11
  -6   8  -5 1706.11 308.058  14
  -6   8  -5 2942.93 679.141   5
   6   8   6 21361.6 966.719  12
   6  -8   6 23787.4 1035.88  11
  -6   8  -6 22563.4 1653.42   5
  -6   8  -6 18915.1 962.521  14
   6   8   7 22530.5 994.076  12
   6  -8   7 23534.6 1020.34  11
  -6   8  -7 20545.3 1019.57  14
   6  -8   8 4489.65 446.032  11
   6   8   8 3709.75 405.614  12
  -6   8  -8 3729.12 462.747  14
   6   8   9 7528.34 548.399  12
  -6   8  -9 7764.39 629.527  14
   6   8  10 22950.2 997.011  12
  -6   8 -10 21468.1 1054.79  14
   6   8  11 418.597 227.064  12
  -6   8 -11 378.381 295.437  14
  -6   8 -12 10579.2 728.780  14
   6   8  12 9480.48 612.640  12
   6   8  13 15493.0 767.755  12
  -6   8 -13 16490.8 888.871  14
  -6   8 -14 6040.57 546.335  14
  -6   8 -15 2869.15 393.211  14
  -6   8 -16 1812.02 318.378  14
  -6   8 -17 459.190 217.136  14
  -6   8 -18 1173.17 211.557  14
   6  10 -14 225.590 122.244  14
   6 -10 -14 344.260 121.459  16
   6 -10 -13 18284.9 671.453  16
   6  10 -13 18040.9 656.299  14
   6 -10 -12 4241.79 340.421  16
   6  10 -12 3800.81 325.039  14
   6  10 -11 16099.1 688.040  14
   6 -10 -11 15191.4 684.409  16
   6 -10 -10 6029.59 456.176  16
   6  10 -10 6332.31 443.628  14
   6 -10  -9 1247.19 260.543  16
   6  10  -9 1244.47 273.670  14
   6  10  -8 25382.3 975.900  14
   6  10  -7 2157.43 329.724  14
   6  10  -6 12020.1 682.805  14
   6  10  -5 930.871 251.676  14
   6 -10  -5 629.507 241.841  11
   6 -10  -4 1527.93 296.954  11
   6  10  -4 1469.18 304.606  14
   6  10  -3 11244.6 668.487  14
   6 -10  -3 10711.3 682.457  11
   6 -10  -2 987.903 246.975  11
   6  10  -2 726.716 245.357  14
   6  10  -1 524.625 198.720  14
   6  10  -1 469.121 245.264  12
   6 -10  -1 481.258 234.495  11
   6  10   0 372.617 224.457  12
   6 -10   0 226.270 202.566  11
   6  10   1 4740.67 478.765  12
   6 -10   1 4666.38 464.134  11
   6  10   2-144.119 219.192  12
   6 -10   2 142.517 210.030  11
   6  10   3 3393.84 419.154  12
   6 -10   3 4225.26 428.964  11
   6  10   4 3088.62 396.541  12
   6 -10   4 3391.95 376.211  11
   6  10   5 8625.34 603.456  12
   6  10   6 3740.89 419.974  12
   6  10   7 12234.2 697.273  12
  -6  10  -7 12230.2 721.382  14
  -6  10  -8 349.455 229.322  14
   6  10   8 680.980 233.947  12
   6  10   9 4475.99 405.146  12
  -6  10  -9 3560.82 401.644  14
   6  10  10 572.663 215.143  12
  -6  10 -10 99.2174 197.983  14
   6  10  11 422.193 188.769  12
  -6  10 -11 204.022 209.341  14
   6  10  12 2315.73 280.441  12
  -6  10 -12 2483.15 323.798  14
  -6  10 -13 7454.91 482.575  14
  -6  10 -14 79.4654 182.055  14
   6  12  -7 1241.86 188.602  12
   6 -12  -7 996.075 164.288  16
   6  12  -6 1568.61 223.491  12
   6 -12  -6 1617.09 199.927  16
   6  12  -5 1824.84 239.171  12
   6 -12  -5 2049.86 252.346  16
   6  12  -4 354.784 186.224  12
   6  12  -3 113.544 166.766  12
   6  12  -2 1120.84 224.054  12
   6  12  -1 1285.48 238.490  12
   6  12   0 10426.2 554.558  12
   6  12   1 172.405 167.823  12
   6  12   2 2781.61 305.086  12
   6  12   3 339.175 186.838  12
   6  12   4 1847.55 255.280  12
   6  12   5 2215.76 250.169  12
   6  12   6 7494.69 410.104  12
   6  12   7 5929.58 339.191  12
  -7   1  23 816.194 136.646  10
   7   1 -23 751.834 166.736   9
   7  -1 -23 964.599 177.646   9
   7   1 -22 1121.79 204.805   9
   7  -1 -22 991.784 205.298   9
  -7   1  22 872.217 169.324  10
   7  -1 -21 14977.3 675.345   9
  -7   1  21 14748.8 650.603  10
   7   1 -21 14697.1 667.768   9
  -7   1  20 2599.75 323.278  10
   7   1 -20 2738.19 339.922   9
  -7   1  19 27090.3 1028.23  10
   7  -1 -18 5874.99 487.151  13
  -7   1  17 78674.8 2982.18   4
  -7  -1  17 75054.8 2859.45   4
   7  -1 -17 83062.7 2135.49  13
  -7  -1  16 7238.78 827.668   4
  -7   1  16 7100.87 870.814   4
   7  -1 -16 6982.46 522.779  13
  -7  -1  15 17849.3 1258.99   4
  -7   1  15 16132.7 1260.48   4
   7  -1 -15 18824.0 849.115  13
  -7  -1  14 13181.2 1056.88   4
  -7   1  14 11661.4 1059.79   4
  -7   1  13 3145.47 550.917   4
  -7  -1  13 2987.88 515.655   4
  -7  -1  12 25766.2 1413.58   4
  -7   1  12 24131.6 1459.98   4
  -7  -1  11 57223.4 2148.06   4
  -7   1  11 54251.5 2221.95   4
  -7  -1  10 77289.3 2496.05   4
  -7   1  10 73409.2 2590.83   4
   7  -1  -9 127632. 3181.73   7
  -7  -1   9 127911. 3404.27   4
  -7   1   9 126328. 3545.93   4
  -7  -1   8 53334.9 1889.63   4
   7  -1  -8 55482.2 1742.70   7
  -7   1   8 55306.6 1782.43   6
   7   1  -7 402934. 7772.08   7
   7  -1  -7 408311. 7738.96   7
  -7   1   7 412191. 7807.00   6
  -7  -1   7 395576. 7931.07   4
  -7   1   6 1065.49 233.242   6
  -7  -1   6 790.284 210.896   4
   7   1  -6 789.630 199.935   7
   7  -1  -6 1228.75 252.653   7
  -7   1   6 846.814 193.152   2
   7   1  -5 283348. 5410.68   7
   7  -1  -5 274961. 5415.48   7
  -7  -1   5 269861. 5509.23   4
  -7   1   5 273647. 5414.63   6
  -7   1   4 4071.94 352.981   6
   7   1  -4 4036.55 348.304   7
  -7   1   4 3470.86 256.850   1
   7  -1  -4 4202.76 370.016   7
  -7  -1   4 4150.56 311.291   3
  -7   1   3 57158.0 1562.44   6
  -7   1   3 60056.4 1536.28   1
   7  -1  -3 59954.7 1598.96   7
   7   1  -3 62132.3 1576.66   7
  -7  -1   3 57554.5 1542.71   3
   7  -1  -3 59237.2 1370.37   3
  -7  -1   3 56044.8 1731.09   2
  -7  -1   2 898.052 229.018   3
  -7   1   2 1698.52 235.194   1
   7   1  -2 1498.98 207.370   7
   7  -1  -2 844.650 198.481   7
  -7  -1   2 1588.20 285.066   2
   7  -1  -2 1246.41 170.395   3
   7  -1  -1 14201.5 599.445   3
  -7   1   1 14360.1 706.227   1
  -7  -1   1 14498.5 725.948   3
  -7  -1   1 13766.7 758.299   2
   7   1  -1 14959.9 630.473   7
  -7  -1   0 75912.6 1942.17   2
   7  -1   0 74084.7 1622.41   3
  -7  -1   0 75456.0 1884.64   3
  -7  -1  -1 936.323 265.335   2
   7  -1   1 624.948 149.435   3
  -7  -1  -1 733.902 229.006   3
   7  -1   1 704.999 166.881   7
   7  -1   2 91140.5 1869.12   7
   7  -1   2 87080.0 1973.21   3
  -7  -1  -2 87734.7 2274.55   3
  -7  -1  -3 264627. 5627.63   2
   7   1   3 280309. 5158.24   7
   7  -1   3 286809. 5258.16   7
   7  -1   3 278387. 5459.34   3
   7   1   3 275420. 5124.47   6
  -7  -1  -3 289280. 5861.54   3
  -7  -1  -4 14061.2 838.430   3
  -7  -1  -4 13553.9 748.504   2
   7   1   4 13961.6 521.669   7
   7  -1   4 13656.3 564.502   7
   7   1   4 13439.1 536.043   6
   7  -1   4 13902.7 694.946   3
  -7  -1  -5 43589.2 1523.29   2
   7   1   5 45967.8 1209.32   7
   7  -1   5 43518.3 1260.48   7
   7   1   5 45496.8 1296.36   6
   7   1   5 44699.9 1170.64   4
   7   1   6 70951.5 1685.89   4
   7  -1   6 69155.2 1787.37   4
  -7  -1  -6 68166.4 2011.59   2
   7   1   6 67622.8 1800.21   6
   7   1   7 118403. 2822.88   6
   7  -1   7 123434. 2807.35   4
   7   1   7 125114. 2698.64   4
   7   1   8 94644.9 2462.87   6
   7  -1   8 95905.2 2422.87   4
   7   1   8 101573. 2364.06   4
   7  -1   9 23313.1 1032.77   4
   7   1   9 23976.5 1069.04   6
   7   1   9 26586.5 1028.06   4
   7  -1  10 45764.7 1592.85   4
   7   1  10 48903.2 1567.50   4
   7   1  10 45508.9 1627.27   6
   7   1  11 41585.1 1604.86   6
   7  -1  11 43651.6 1607.19   4
   7   1  11 45974.5 1582.46   4
   7   1  12 6498.77 625.392   6
   7  -1  12 7389.84 655.743   4
   7   1  12 6970.79 608.204   4
   7  -1  13 75634.3 2406.45   4
   7   1  13 75163.1 2351.06   4
   7   1  14-48.1167 192.494   4
   7  -1  14 233.720 201.353   4
   7  -1  15 131797. 2873.94  10
   7   1  15 130495. 2862.73  10
   7  -1  15 124174. 3549.69   4
   7   1  15 131167. 3535.69   4
   7  -1  16 9097.31 543.451  10
   7   1  16 8732.85 532.894  10
   7  -1  16 8829.00 808.254   4
   7   1  16 9375.30 789.699   4
   7   1  17 13855.2 1003.58   4
   7  -1  17 16243.9 735.979  10
   7   1  17 16642.9 744.788  10
   7  -1  17 14343.3 1027.15   4
   7   1  18 1181.86 229.255  10
   7  -1  18 1401.16 243.808  10
   7   1  19 6425.83 448.445  10
   7  -1  19 5583.28 429.163  10
   7  -1  20 20382.9 801.547  10
   7   1  20 19896.8 788.331  10
   7  -1  21 32.7445 134.805  10
   7   1  21-17.7893 152.487  10
   7  -1  22 2566.62 248.719  10
   7   1  22 2479.26 252.343  10
   7  -1  23 1361.61 169.623  10
   7   1  23 1232.86 161.202  10
  -7   3  23 3156.08 217.077  10
   7  -3 -22 3133.95 264.726   9
  -7   3  22 3192.31 265.809  10
  -7   3  21 2256.36 267.846  10
   7   3 -21 2376.28 250.433   9
   7  -3 -21 2308.46 271.292   9
  -7   3  20 91.0342 167.972  10
   7   3 -20 342.738 174.025   9
   7   3 -19 3296.65 329.712   9
   7  -3 -19 3205.37 371.500  13
   7  -3 -18 1422.43 280.036  13
   7   3 -18 1619.63 291.427   9
   7   3 -17 4443.04 410.131   9
   7  -3 -17 4357.06 420.878  13
   7  -3 -16 710.464 248.144  13
  -7   3  16 334.517 320.160   4
   7   3 -16 325.660 180.032   9
  -7   3  15 16251.6 1305.62   4
   7   3 -15 16746.7 792.446   9
   7  -3 -15 18011.5 848.431  16
   7  -3 -15 16013.4 795.454  13
   7  -3 -14 90975.2 2273.83  13
   7  -3 -14 92593.5 2324.72  16
  -7   3  13-181.808 359.243   4
  -7   3  13 484.217 262.002   6
  -7   3  12 81738.7 2783.30   6
  -7   3  12 83757.7 3063.82   4
  -7   3  11 905.507 362.725   4
  -7   3  11 1067.19 331.275   6
  -7   3  10 53359.8 2091.40   6
  -7   3   9 3066.17 489.953   6
   7  -3  -9 3234.22 417.018   7
   7  -3  -8 28360.8 1223.03   7
  -7   3   8 30852.9 1491.30   6
   7  -3  -7 36197.7 1341.25   7
  -7   3   7 36608.0 1573.29   6
   7  -3  -6 33469.3 1249.88   7
  -7   3   6 32996.6 1406.20   6
  -7   3   6 35204.0 1389.47   5
  -7   3   5 16519.7 946.179   6
   7  -3  -5 16117.1 807.116   7
  -7   3   5 18029.7 986.058   5
  -7   3   4 72813.5 2242.07   6
   7  -3  -4 78124.9 2037.56   7
  -7   3   4 76881.6 2342.34   5
   7  -3  -3 6350.86 471.231   7
   7  -3  -2 33772.5 1198.33   7
  -7   3   1 17074.2 972.017   1
   7  -3  -1 19392.4 835.528   7
  -7   3   0 107240. 2979.42   1
   7  -3   0 114696. 2611.66   7
   7  -3   1 26301.0 986.812   7
   7  -3   2 73306.2 1881.75   7
   7   3   3 60844.4 1528.35   6
   7  -3   3 61720.7 1662.83   7
   7   3   4 63130.8 1632.18   6
   7  -3   4 61752.0 1700.93   7
   7   3   5 66788.8 1778.05   6
   7  -3   5 65581.5 1794.40   7
   7  -3   6 161748. 3559.89   7
   7   3   6 166799. 3595.33   6
   7   3   7 9786.46 639.189   6
   7   3   8 42662.5 1506.41   6
   7   3   9 18633.9 982.098   6
   7   3  10 113811. 3057.21   6
   7   3  11 3040.16 436.599   6
   7   3  12 14542.7 979.056   6
   7   3  13 11865.1 921.520   6
   7   3  14 4890.39 385.568  10
   7   3  14 4861.33 624.510   6
   7  -3  14 6319.31 437.894  10
   7   3  15 1462.17 337.465   6
   7  -3  15 2361.73 289.198  10
   7   3  15 1678.93 247.737  10
   7  -3  16 2642.67 315.998  10
   7   3  16 1945.27 271.068  10
   7   3  16 1485.27 366.658   6
   7  -3  17 1491.35 245.394  10
   7   3  17 1501.89 239.806  10
   7   3  18 3632.95 339.389  10
  -7   3 -18 3772.10 466.587  14
   7  -3  18 3620.02 357.219  10
   7  -3  19 7783.57 481.442  10
   7   3  19 7361.17 466.038  10
  -7   3 -19 7446.56 596.869  14
   7  -3  20 7206.90 432.430  10
   7   3  20 7121.92 427.827  10
  -7   3 -20 7259.10 528.726  14
  -7   3 -21 2084.42 254.144  14
   7  -3  21 1716.19 211.733  10
   7   3  21 1630.65 211.553  10
   7  -3  22 7103.15 341.928  10
   7   3  22 7355.03 366.612  10
  -7   5  21 10361.0 464.048  10
   7   5 -21 10364.8 435.026  15
  -7   5  20 591.088 181.084  10
  -7   5  19 5094.71 405.337  10
   7  -5 -19 5031.67 399.539  13
   7  -5 -18 2049.94 298.570  13
   7  -5 -17 3138.49 357.585  13
   7  -5 -16 885.844 244.234  16
   7  -5 -16 534.943 209.853  13
   7  -5 -15 3117.69 372.870  13
   7  -5 -15 3140.19 354.730  16
  -7   5  14 10050.8 960.215   6
   7  -5 -14 9948.18 617.677  13
   7  -5 -14 9986.38 639.192  16
  -7   5  14 10555.8 1072.67   4
  -7   5  13 4669.41 730.685   6
  -7   5  13 3827.17 656.570   4
   7  -5 -13 4230.08 411.875  16
   7  -5 -13 4235.78 407.269  13
  -7   5  12 33681.3 1925.03   4
   7  -5 -12 34136.8 1248.00  16
  -7   5  12 34365.7 1844.32   6
   7  -5 -12 35591.2 1209.61  13
  -7   5  11 1492.64 434.927   6
  -7   5  11 1927.44 522.088   4
  -7   5  10 6014.39 762.480   6
  -7   5   9 8606.15 910.264   6
  -7   5   8 1313.14 407.558   6
  -7   5   7 95.9922 277.812   6
  -7   5   7 271.505 305.134   5
  -7   5   6 18345.0 1203.86   5
  -7   5   6 16593.1 1162.54   6
  -7   5   5 3879.41 610.015   6
  -7   5   5 4285.53 630.581   5
  -7   5   4 3815.72 605.061   5
  -7   5   4 2779.24 494.145   6
  -7   5   3 59429.5 2266.47   6
  -7   5   3 58894.9 2361.30   5
   7  -5  -2 28523.0 1153.28   7
  -7   5   2 25169.6 1503.88   5
   7  -5  -1 3412.84 410.840   7
  -7   5   1 3407.79 601.279   5
   7  -5   0 44779.5 1528.71   7
   7  -5   1 573.588 192.827   7
   7  -5   2 2165.70 344.078   7
   7  -5   3 8387.52 612.077   7
   7  -5   4 4156.36 427.871   7
   7  -5   5 26959.6 1149.41   7
   7   5   6 5329.21 496.744   6
   7  -5   6 6252.98 552.756   7
   7  -5   7 1884.56 320.677   7
   7   5   7 2175.40 364.772   6
   7   5   8 22059.5 1130.99   6
   7  -5   8 22496.7 1116.13   7
   7  -5   9 805.107 304.329   7
   7   5   9 552.464 220.345   6
   7   5  10 6970.88 669.417   6
   7  -5  10 8215.00 704.509   7
   7   5  11 3175.93 505.027   6
   7  -5  11 3268.65 483.094   7
   7   5  12 1622.10 271.179  12
   7   5  12 1424.47 377.809   6
   7  -5  12 1658.44 378.945   7
   7   5  13 199.349 224.365   6
   7   5  13 98.7514 175.019  12
  -7   5 -13-454.163 310.376  14
   7  -5  13-114.075 260.576   7
   7   5  14 2290.72 425.772   6
   7  -5  14 2842.02 463.839   7
  -7   5 -14 3271.52 500.143  14
  -7   5 -15 1151.48 357.502  14
  -7   5 -16 747.191 329.441  14
  -7   5 -17 7822.17 652.117  14
  -7   5 -18 2962.50 428.214  14
   7   5  19 2587.41 237.488  10
  -7   5 -19 3723.16 400.837  14
  -7   5 -20 2339.78 292.685  14
  -7   5 -21 1882.76 221.012  14
   7   7 -19 1237.25 174.132  15
  -7   7  19 998.481 160.801  10
  -7   7  18 626.610 159.016  10
   7   7 -18 795.207 174.942  15
   7  -7 -18 620.553 171.859  13
   7  -7 -17 1872.44 260.407  13
   7   7 -17 2250.92 274.942  15
   7  -7 -16 1435.25 247.870  13
   7  -7 -16 1297.73 245.681  16
   7   7 -16 1477.51 240.606  15
   7  -7 -15 1485.80 270.911  13
   7  -7 -15 1176.78 257.429  16
   7   7 -15 927.378 219.745  15
   7  -7 -14 2131.42 301.030  16
   7   7 -14 2591.98 335.335  15
   7  -7 -14 2342.89 323.001  13
   7  -7 -13 2128.82 307.132  16
   7  -7 -13 2506.21 328.144  13
   7   7 -13 1826.06 288.175  15
   7   7 -13 2627.68 299.259  14
   7   7 -12 12760.5 682.794  15
   7  -7 -12 12093.4 698.909  16
   7  -7 -12 12460.7 686.881  13
   7   7 -12 12279.9 642.584  14
   7  -7 -11 3153.29 362.156  13
   7  -7 -11 2282.23 324.735  16
  -7   7  11 3116.83 611.270   6
   7   7 -11 3201.68 363.555  15
  -7   7  11 4177.57 719.511   4
   7   7 -11 3080.65 329.481  14
  -7   7  10 15943.6 1321.34   6
   7  -7 -10 16814.6 793.612  13
  -7   7  10 15535.3 1350.40   4
   7   7 -10 16644.8 806.717  15
   7   7 -10 15056.6 730.863  14
   7  -7  -9 9377.11 592.625  13
   7   7  -9 8387.30 532.324  14
   7  -7  -9 8201.64 579.218  11
  -7   7   9 8580.55 986.716   6
   7   7  -9 8219.08 557.368  15
   7  -7  -8 257.372 175.437  13
   7  -7  -8 77.9565 161.413  11
  -7   7   8 425.220 360.301   6
   7   7  -8 85.3125 164.750  15
   7   7  -8 37.8095 165.355  14
  -7   7   7 12502.0 1159.09   5
   7  -7  -7 9730.30 618.285  11
  -7   7   7 10609.9 1125.76   6
   7   7  -7 9810.89 581.679  14
   7   7  -7 9985.53 611.744  15
  -7   7   6 7141.13 905.580   6
  -7   7   6 9240.72 1020.27   5
  -7   7   5 27015.4 1726.91   6
  -7   7   5 30369.4 1829.32   5
  -7   7   4 33618.2 1939.58   6
  -7   7   4 36662.0 2023.39   5
  -7   7   3 3165.85 684.285   6
  -7   7   3 3501.36 710.193   5
  -7   7   2 128276. 4177.57   6
  -7   7   2 125655. 4224.76   5
  -7   7   1 6883.48 873.865   6
  -7   7   1 7185.86 947.560   5
  -7   7   0 54486.0 2518.76   6
  -7   7   0 52846.4 2570.47   5
  -7   7  -1 122.822 381.293   5
  -7   7  -2 1242.90 588.211   5
  -7   7  -3 14598.2 1346.07   5
  -7   7  -4 17836.4 1484.31   5
  -7   7  -5 6070.19 905.666   5
  -7   7  -6 15601.3 1411.21   5
  -7   7  -7 5124.49 853.460   5
   7   7   7 5591.42 464.501  12
  -7   7  -8 21579.2 1654.54   5
   7   7   8 19961.3 908.230  12
  -7   7  -8 17707.1 959.294  14
  -7   7  -9 549.767 255.392  14
   7   7   9 947.532 236.996  12
   7   7  10 42664.7 1423.24  12
  -7   7 -10 41840.0 1572.99  14
   7   7  11 1472.23 287.156  12
  -7   7 -11 1112.82 318.297  14
   7   7  12 13756.1 747.685  12
  -7   7 -12 15301.7 910.478  14
   7   7  13 3280.73 402.253  12
  -7   7 -13 2852.55 449.518  14
  -7   7 -14 8527.75 667.683  14
   7   7  14 9194.43 593.688  12
  -7   7 -15 1117.97 352.463  14
  -7   7 -16 4696.62 482.718  14
  -7   7 -17 614.204 255.166  14
  -7   7 -18 2496.12 327.064  14
  -7   7 -19 3776.69 322.247  14
   7   9 -16 5432.20 323.947  15
   7  -9 -15 4628.38 327.247  16
   7   9 -15 4614.03 287.404  14
   7   9 -14 26352.4 845.410  14
   7  -9 -14 27137.2 905.767  16
   7   9 -13 7587.66 445.651  14
   7   9 -13 7548.55 473.310  15
   7  -9 -13 7686.52 484.331  16
   7  -9 -12 41153.9 1303.24  16
   7   9 -12 42449.7 1263.17  14
   7  -9 -11 2864.72 360.122  16
   7   9 -11 2893.03 327.849  15
   7   9 -11 2290.71 293.627  14
   7  -9 -10 36795.8 1283.45  16
   7   9 -10 39654.6 1262.42  14
   7   9 -10 40215.6 1305.53  15
   7   9  -9 8227.58 553.585  15
   7   9  -9 8457.91 550.702  14
   7   9  -8 3303.78 380.235  14
   7   9  -8 3296.26 386.885  15
   7   9  -7 2288.09 316.972  14
   7  -9  -7 2091.45 321.798  11
   7   9  -7 2056.34 320.981  15
   7  -9  -6 15213.0 816.243  11
   7   9  -6 14184.0 776.178  15
   7   9  -6 15773.6 787.907  14
   7   9  -5 765.632 234.616  14
   7  -9  -5 1179.40 285.767  11
   7  -9  -4 38994.4 1387.10  11
   7   9  -4 39876.0 1343.63  14
  -7   9   3 3753.57 727.074   6
   7  -9  -3 4197.78 426.028  11
  -7   9   3 4713.35 830.092   5
   7   9  -3 5070.91 467.304  14
   7  -9  -2 51329.4 1641.75  11
  -7   9   2 51622.9 2680.20   5
   7   9  -2 50782.5 1572.62  14
  -7   9   2 49314.2 2588.02   6
  -7   9   1-138.760 470.944   6
   7  -9  -1 660.368 227.597  11
  -7   9   1 1076.53 544.106   5
   7   9  -1 995.721 263.493  14
  -7   9   0 19910.7 1634.81   6
   7  -9   0 22167.4 1004.25  11
  -7   9   0 21524.5 1697.03   5
   7   9   0 20198.1 908.293  14
   7   9   1-133.889 214.448  12
  -7   9  -1 27.6297 378.135   6
   7  -9   1 361.146 255.205  11
  -7   9  -1 77.7276 365.873   5
  -7   9  -2 25865.5 1879.03   6
   7   9   2 27260.6 1127.55  12
   7  -9   2 28904.9 1167.41  11
  -7   9  -2 29832.8 2020.44   5
   7   9   3 9714.85 641.889  12
   7  -9   3 9802.08 660.202  11
   7   9   4 10887.5 687.015  12
   7  -9   4 11719.6 714.506  11
   7  -9   5 18633.8 917.162  11
   7   9   5 18447.6 895.221  12
   7   9   6 32308.2 1226.99  12
   7  -9   6 32020.3 1240.13  11
   7   9   7 2611.90 376.358  12
   7  -9   7 2588.96 352.574  11
  -7   9  -7 2840.98 406.857  14
   7   9   8 57189.6 1704.14  12
   7  -9   8 58462.1 1720.54  11
  -7   9  -8 54501.9 1795.14  14
   7   9   9 4361.28 434.781  12
   7  -9   9 4943.18 448.349  11
  -7   9  -9 4558.24 498.411  14
   7   9  10 35118.1 1234.46  12
  -7   9 -10 36248.0 1352.88  14
   7   9  11 1078.71 262.532  12
  -7   9 -11 1203.24 322.516  14
   7   9  12 20861.6 865.462  12
  -7   9 -12 22414.3 992.298  14
  -7   9 -13 374.060 223.810  14
   7   9  13 543.059 188.936  12
  -7   9 -14 362.654 211.681  14
  -7   9 -15 7522.34 493.893  14
  -7   9 -16 630.782 191.268  14
   7  11 -11 3059.20 233.745  12
   7 -11 -11 3366.56 247.382  16
   7 -11 -10 26413.6 829.819  16
   7  11 -10 28150.9 837.320  12
   7  11 -10 27196.9 822.625  14
   7 -11  -9 18407.9 699.135  16
   7  11  -9 18280.3 679.289  14
   7 -11  -8 3450.93 321.909  16
   7  11  -8 3682.41 319.448  14
   7  11  -7 32132.8 1017.00  14
   7 -11  -7 30646.3 1040.88  16
   7  11  -6 3421.29 338.799  12
   7  11  -6 4061.49 370.253  14
   7  11  -5 23626.4 910.844  12
   7  11  -5 23659.2 888.731  14
   7  11  -4 842.456 248.399  12
   7  11  -3 4312.10 405.701  12
   7 -11  -3 4980.59 418.783  11
   7  11  -2 4241.09 416.750  12
   7 -11  -2 4101.29 386.824  11
   7  11  -1 13037.1 692.043  12
   7 -11  -1 12935.5 673.432  11
   7  11   0 5544.89 464.558  12
   7 -11   0 5666.10 447.449  11
   7 -11   1 8960.71 550.835  11
   7  11   1 9568.18 599.743  12
   7  11   2 5079.53 444.374  12
   7 -11   2 4450.42 390.841  11
   7  11   3 31569.4 1130.61  12
   7 -11   3 33336.3 1098.61  11
   7  11   4 11007.1 624.858  12
   7  11   5 43867.7 1345.05  12
   7  11   6 23507.4 899.242  12
   7  11   7 19587.7 786.077  12
   7  11   8 26028.2 902.069  12
   7  11   9 4607.42 338.386  12
   7  11  10 19950.5 696.432  12
  -7  11 -10 18399.5 694.205  14
   8   0 -23-65.3331 117.917   9
   8   0 -22 11127.3 523.976   9
   8   0 -21-117.162 195.120   9
  -8   0  20 1303.56 211.165  10
   8   0 -20 1117.58 247.761   9
  -8   0  19 155.959 143.284  10
  -8   0  18 1372.37 263.364  10
   8   0 -17 18.0925 163.875  13
  -8   0  17 185.502 290.014   4
  -8   0  16 10991.6 1031.78   4
   8   0 -16 12977.0 702.018  13
  -8   0  15 213.654 267.357   4
   8   0 -15 136.120 143.433  13
  -8   0  14 26450.7 1600.33   4
  -8   0  13 494.591 346.113   4
  -8   0  12 42701.2 1966.40   4
  -8   0  11-43.8134 260.531   4
  -8   0  10 22679.0 1315.46   4
   8   0  -9 98.4179 176.955   7
  -8   0   9-5.51923 227.700   4
   8   0  -8 14544.1 838.192   7
  -8   0   8 13842.4 953.308   4
   8   0  -7-20.9383 149.028   7
  -8   0   7 362.731 207.014   4
   8   0  -6 18989.4 883.218   7
  -8   0   6 20049.1 929.838   2
  -8   0   5 869.487 231.842   2
   8   0  -5 836.741 216.531   7
   8   0  -4 158214. 3441.40   7
  -8   0   4 161366. 3604.06   2
   8   0  -3 275.792 162.304   7
  -8   0   3 146.054 158.730   2
  -8   0   2 386015. 7436.59   2
   8   0  -2 385526. 7164.27   7
  -8   0   1 307.204 162.968   2
   8   0  -1 178.032 119.178   7
  -8   0   1 106.402 127.732   3
   8   0   0 138977. 2946.57   7
  -8   0   0 131116. 3113.52   3
   8   0   1 443.081 134.487   7
  -8   0  -1 186.374 159.647   3
   8   0   2 10364.8 536.653   7
  -8   0  -2 9925.12 693.895   3
   8   0   3 479.577 147.968   7
  -8   0  -3 569.968 268.771   3
   8   0   4 195628. 3881.21   7
  -8   0  -5 881.282 261.990   2
   8   0   5 540.394 159.963   7
   8   0   6 7867.59 483.401   7
  -8   0  -6 7912.67 652.534   2
   8   0   7-33.1827 129.218   4
   8   0   8 28553.7 1082.37   4
   8   0   9-3.17536 147.155   4
   8   0  10 23537.4 1067.71   4
   8   0  11 217.999 182.720   4
   8   0  12 1520.66 316.421   4
   8   0  13-60.9878 173.014   4
   8   0  14 19589.0 1129.68   4
   8   0  15-16.7136 157.777  10
   8   0  15-111.423 203.878   4
   8   0  16 9609.31 559.717  10
   8   0  16 9705.94 828.065   4
   8   0  17 179.781 160.392  10
   8   0  18 1867.60 284.858  10
   8   0  19 162.166 187.452  10
   8   0  20 10068.7 543.043  10
   8   0  21 24.3912 140.159  10
   8   0  22 23584.5 765.732  10
   8   0  23-170.558 107.537  10
   8  -2 -23 13032.6 469.182   9
  -8   2  22 191.392 108.982  10
   8   2 -22 336.312 136.700   9
   8  -2 -22 48.6017 141.606   9
  -8   2  21 5487.59 378.645  10
   8  -2 -21 5331.30 385.481   9
   8   2 -21 5633.30 378.547   9
   8   2 -20 781.260 220.471   9
  -8   2  20 592.734 197.474  10
   8  -2 -20 726.026 219.725   9
   8   2 -19 63.0363 181.477   9
   8  -2 -19 396.228 213.622  13
   8  -2 -18 647.425 240.545  13
   8   2 -18 118.913 208.002   9
   8  -2 -17 980.869 241.995  13
   8   2 -17 508.445 205.622   9
  -8   2  16 10681.7 1042.14   4
   8   2 -16 10623.1 619.254   9
   8  -2 -16 10886.3 640.870  13
   8  -2 -15 2734.45 347.469  13
  -8   2  15 2076.39 476.763   4
  -8   2  14 21108.6 1462.26   4
  -8   2  13 5880.26 780.918   4
  -8   2  12 1994.92 491.747   4
  -8   2  11 833.780 316.785   4
   8  -2 -10 251.664 203.718   7
  -8   2  10 528.620 381.901   4
   8  -2  -9 6482.09 602.422   7
  -8   2   9 6113.21 633.922   6
   8  -2  -8 9203.31 666.070   7
  -8   2   8 9866.01 762.731   6
   8  -2  -7 38517.3 1411.75   7
  -8   2   7 42137.9 1630.98   6
   8   2  -6 244483. 5016.20   7
   8  -2  -6 237537. 4978.03   7
  -8   2   6 243910. 5163.46   6
  -8   2   5 35756.1 1351.11   6
   8   2  -5 38477.5 1277.03   7
   8  -2  -5 35096.1 1258.72   7
  -8   2   5 33101.3 1318.19   5
  -8   2   4 134592. 3243.44   6
   8   2  -4 141462. 3077.72   7
   8  -2  -4 136942. 3120.43   7
   8   2  -3 42298.9 1271.20   7
   8  -2  -3 42963.1 1341.22   7
   8  -2  -3 37678.9 1096.36   3
  -8   2   3 39151.3 1338.56   1
   8  -2  -2 25337.3 986.148   7
   8   2  -2 24112.7 867.630   7
  -8   2   2 22091.1 1008.57   1
   8  -2  -2 20160.7 766.780   3
   8   2  -1 22698.6 816.556   7
   8  -2  -1 24069.5 941.011   7
   8  -2  -1 19480.3 779.112   3
  -8   2   1 20493.8 1025.16   1
  -8   2   0 6763.84 615.922   1
   8   2   0 7592.04 425.137   7
   8  -2   0 7210.86 484.550   7
   8  -2   0 5940.70 422.251   3
   8  -2   1 43620.3 1337.87   7
   8   2   1 41963.8 1183.89   7
   8  -2   1 39781.9 1278.73   3
  -8   2  -1 39497.4 1611.60   1
   8   2   2 90937.7 2084.69   7
   8  -2   2 92824.8 2219.91   7
   8  -2   3 14423.4 646.573   7
   8   2   3 5005.35 338.688   6
   8  -2   4 128682. 2897.87   7
   8   2   4 132601. 2799.04   6
   8   2   5 1333.02 204.561   6
   8  -2   5 1561.21 237.598   7
   8  -2   6 195910. 4145.62   7
   8   2   6 201953. 4153.78   6
   8   2   7 626.126 199.176   6
   8  -2   7 368.585 168.000   7
   8   2   8 14541.1 807.943   6
   8   2   9 19391.6 986.960   6
   8   2  10 12896.0 838.945   6
   8   2  11 9939.87 763.955   6
   8   2  12 13572.0 909.592   6
   8   2  13 17482.7 1073.29   6
   8  -2  14 47462.7 1390.13  10
   8   2  14 48700.5 1387.04  10
   8  -2  15 29818.9 1052.54  10
   8   2  15 30363.0 1038.95  10
   8  -2  16 28060.8 1020.47  10
   8   2  16 28997.3 1020.72  10
   8  -2  17 2158.88 274.552  10
   8   2  17 2105.42 275.975  10
   8  -2  18 9714.94 568.451  10
   8   2  18 9429.97 541.833  10
   8  -2  19 1976.86 261.176  10
   8   2  19 1941.29 267.760  10
   8  -2  20 382.444 158.885  10
   8   2  20 308.612 156.035  10
  -8   2 -20 619.733 239.287  14
   8  -2  21 639.491 170.287  10
   8   2  21 591.628 163.610  10
   8  -2  22-2.74981 107.138  10
   8   2  22 94.2670 120.327  10
   8   2  23 5811.99 288.113  10
  -8   4  22 6348.45 328.463  10
  -8   4  21 1885.64 230.115  10
   8  -4 -21 1499.41 193.649   9
  -8   4  20 269.335 164.557  10
   8  -4 -20 470.828 162.157   9
   8  -4 -19 1413.24 262.418  13
   8  -4 -19 1583.55 240.236   9
   8  -4 -18 12604.5 670.597  13
   8  -4 -17 631.257 225.162  13
   8  -4 -16 18362.7 845.617  16
   8  -4 -16 15990.4 791.322  13
   8  -4 -15 3936.91 408.906  16
   8  -4 -15 3471.79 384.962  13
  -8   4  15 4072.45 686.495   4
   8  -4 -14 21891.6 929.425  13
  -8   4  14 21135.0 1522.67   4
   8  -4 -14 22954.4 964.557  16
  -8   4  13 19676.8 1463.81   4
   8  -4 -13 20073.6 878.588  13
  -8   4  13 19422.9 1290.34   6
   8  -4 -13 21949.2 945.468  16
  -8   4  12 24805.4 1651.96   4
  -8   4  12 29127.2 1607.64   6
  -8   4  11 20109.1 1438.52   4
  -8   4  11 19052.5 1297.38   6
  -8   4  10 45436.3 2011.80   6
   8  -4  -9 9258.76 741.586   7
  -8   4   9 9083.91 870.415   6
   8  -4  -8 52333.6 1847.43   7
  -8   4   8 58512.1 2306.75   6
   8  -4  -7 1158.62 276.072   7
  -8   4   7 866.837 314.648   6
   8  -4  -6 98365.1 2641.65   7
  -8   4   6 103439. 3021.21   5
  -8   4   6 96147.3 2969.93   6
  -8   4   5 6963.18 695.171   6
  -8   4   5 7409.53 732.700   5
   8  -4  -5 6726.53 548.673   7
   8  -4  -4 127504. 3049.52   7
  -8   4   4 130703. 3656.13   5
  -8   4   4 123342. 3459.60   6
  -8   4   3 38270.4 1653.44   6
  -8   4   3 42056.9 1850.04   5
   8  -4  -3 39467.0 1391.55   7
   8  -4  -2 12940.3 745.465   7
   8  -4  -1 71506.9 2056.50   7
   8  -4   0 68730.5 1968.06   7
   8  -4   1 151453. 3465.37   7
   8  -4   2 112630. 2801.79   7
   8  -4   3 79522.4 2164.37   7
   8  -4   4 230327. 4804.94   7
   8  -4   5 28958.8 1167.98   7
   8   4   6 223254. 4616.29   6
   8  -4   6 208985. 4630.87   7
   8   4   7 1015.49 239.727   6
   8  -4   7 773.300 251.069   7
   8  -4   8 61692.6 1971.75   7
   8   4   8 61072.8 1983.84   6
   8  -4   9 21246.4 1076.75   7
   8   4   9 20045.9 1069.78   6
   8  -4  10 17359.2 1004.02   7
   8   4  10 17927.1 1044.85   6
   8  -4  11 44270.8 1726.33   7
   8   4  11 42190.7 1746.48   6
   8   4  12-18.8572 230.548   6
   8  -4  12 181.791 195.136   7
   8   4  13 23505.4 971.043  12
   8  -4  13 21665.6 876.976  10
   8  -4  13 21420.6 1214.77   7
   8   4  13 19651.9 1206.24   6
   8   4  14 313.939 204.565   6
   8  -4  14 634.824 209.568  10
   8  -4  14 326.093 235.600   7
   8   4  15 426.409 264.843   6
   8  -4  15 416.415 179.759  10
   8   4  15 623.401 182.055  10
   8  -4  15-12.2206 217.805   7
   8  -4  16 26576.9 932.876  10
   8   4  16 26167.2 875.242  10
  -8   4 -17 5841.64 603.399  14
   8   4  17 5453.05 392.455  10
   8  -4  17 5397.28 414.401  10
   8  -4  18 6306.14 429.819  10
   8   4  18 5708.10 394.053  10
  -8   4 -18 7215.72 612.248  14
   8  -4  19 8624.14 468.121  10
   8   4  19 7434.33 429.275  10
  -8   4 -19 8808.59 623.607  14
   8   4  20 5883.45 349.012  10
  -8   4 -20 5568.22 450.201  14
  -8   4 -21 20842.3 758.207  14
   8   4  21 21949.2 667.655  10
  -8   6  20 269.825 119.490  10
   8   6 -20 203.934 100.165  15
  -8   6  19 5158.96 370.610  10
   8   6 -19 5831.31 347.438  15
   8  -6 -19 4693.85 344.289  13
   8  -6 -18 1646.65 256.187  13
   8   6 -18 2592.44 268.134  15
   8  -6 -17 979.061 237.457  13
   8  -6 -16 302.340 191.827  16
   8  -6 -16-354.887 222.073  13
   8  -6 -15 5846.63 463.826  16
   8  -6 -15 5154.15 447.438  13
   8  -6 -14 293.540 218.717  13
   8  -6 -14-14.7463 185.415  16
   8  -6 -13 6087.09 490.523  16
   8  -6 -13 5638.93 468.710  13
   8  -6 -12 522.582 224.545  13
  -8   6  12 149.626 327.291   6
  -8   6  12 158.206 364.090   4
   8  -6 -12-173.970 194.223  16
   8  -6 -11 37285.5 1258.53  13
  -8   6  11 35983.0 1979.39   6
  -8   6  11 36542.9 2072.40   4
   8  -6 -11 36917.1 1315.65  16
   8  -6 -10 11282.6 635.550  13
  -8   6  10 10542.0 1064.39   6
   8   6 -10 9710.36 565.580  14
  -8   6   9 95006.5 3435.65   6
  -8   6   8 421.252 373.437   6
  -8   6   7 83405.8 3029.39   5
  -8   6   7 72596.9 2971.99   6
  -8   6   6 335.840 356.609   6
  -8   6   6 318.833 378.318   5
  -8   6   5 22439.4 1493.79   6
  -8   6   5 26171.0 1621.31   5
  -8   6   4 285.663 329.823   6
  -8   6   4 122.774 406.224   5
  -8   6   3 148353. 4474.67   6
  -8   6   3 162255. 4738.79   5
  -8   6   2 52.9228 348.378   6
  -8   6   2-16.1494 366.195   5
  -8   6   1 318810. 7792.67   5
  -8   6   0 3418.63 701.812   5
  -8   6  -1 167817. 5091.72   5
   8  -6   2 4966.76 506.533   7
  -8   6  -2 4070.14 743.788   5
   8  -6   3 67884.8 2184.65   7
   8  -6   4 12820.0 873.159   7
   8  -6   5 4361.23 512.282   7
   8  -6   6 4401.39 531.527   7
   8  -6   7 91186.4 2701.28   7
   8  -6   8 1081.64 287.134   7
   8   6   9 70043.9 1914.56  12
   8  -6   9 68114.9 2318.28   7
   8   6  10 1327.16 272.128  12
   8  -6  10 1318.15 336.322   7
  -8   6 -10 703.391 283.877  14
   8   6  11 75433.7 2029.15  12
   8  -6  11 69803.5 2444.12   7
  -8   6 -11 72116.3 2288.59  14
  -8   6 -12 4021.24 530.034  14
   8   6  12 2792.81 467.064   6
   8  -6  12 3657.89 515.024   7
   8   6  12 4119.83 414.278  12
   8   6  13 42837.8 1432.26  12
  -8   6 -13 46711.8 1726.07  14
  -8   6 -14 1380.15 376.923  14
  -8   6 -15 13244.6 861.355  14
  -8   6 -16-92.8230 324.772  14
  -8   6 -17 5749.99 535.913  14
  -8   6 -18 1168.06 300.986  14
  -8   6 -19 16678.1 740.600  14
  -8   6 -20-18.4102 140.517  14
   8   8 -17 3597.48 266.585  15
   8  -8 -17 2687.87 235.700  13
  -8   8  16 9569.02 471.565  10
   8  -8 -16 9588.28 480.382  16
   8   8 -16 9847.12 479.682  15
   8  -8 -16 8722.19 447.708  13
   8  -8 -15 2608.73 287.121  16
   8  -8 -15 2551.20 278.103  13
   8   8 -15 2595.85 277.535  15
   8  -8 -14 13850.0 668.451  16
   8   8 -14 15251.0 683.361  15
   8   8 -14 13801.4 600.548  14
   8  -8 -14 12779.9 614.204  13
   8  -8 -13 318.857 183.525  13
   8  -8 -13 171.929 186.885  16
   8   8 -13 397.716 189.009  15
   8   8 -13 204.763 153.622  14
   8  -8 -12 9832.70 598.987  16
   8   8 -12 9432.12 569.958  15
   8   8 -12 8870.28 529.673  14
   8  -8 -12 8861.80 540.388  13
   8  -8 -11 12058.6 659.699  13
   8   8 -11 12702.0 675.060  15
   8   8 -11 11913.1 636.074  14
   8  -8 -11 12223.3 689.686  16
   8  -8 -10 9543.74 616.626  16
   8   8 -10 9990.56 609.075  15
   8   8 -10 9376.02 572.688  14
   8  -8 -10 9654.40 581.361  13
   8  -8  -9 7555.85 531.327  13
   8   8  -9 8014.92 556.609  15
   8   8  -9 7807.36 525.468  14
   8  -8  -8 612.364 199.489  13
   8   8  -8 546.291 209.544  15
   8  -8  -8 532.966 219.350  11
   8   8  -8 265.574 190.150  14
   8  -8  -7 5799.11 449.478  13
   8  -8  -7 4849.41 462.961  11
  -8   8   7 5161.27 818.243   6
   8   8  -7 4988.29 435.025  14
   8   8  -7 5115.49 437.216  15
   8  -8  -6 564.577 214.905  11
   8   8  -6 572.767 192.821  15
  -8   8   6 230.460 360.291   6
  -8   8   6 401.822 364.253   5
   8   8  -6 365.795 169.967  14
  -8   8   5 2093.53 555.572   6
  -8   8   5 2802.52 663.669   5
   8  -8  -5 2875.47 364.442  11
   8   8  -5 2391.00 316.559  15
   8   8  -5 2214.51 311.846  14
  -8   8   4 984.101 514.907   6
  -8   8   4 663.677 416.794   5
   8   8  -4 1031.30 232.194  15
   8   8  -4 400.785 213.108  14
   8  -8  -4 583.270 225.016  11
  -8   8   3 37717.1 2211.42   6
  -8   8   3 41525.2 2361.86   5
   8  -8  -3 38267.8 1351.16  11
   8   8  -3 37319.2 1292.32  14
  -8   8   2 587.438 355.437   6
   8  -8  -2 1237.89 275.836  11
  -8   8   2 1686.34 579.366   5
   8   8  -2 2038.05 316.545  14
  -8   8   1 20265.8 1621.94   6
   8  -8  -1 21179.6 959.240  11
  -8   8   1 22067.7 1719.02   5
   8   8  -1 19670.2 888.831  14
  -8   8   0 18844.0 1592.37   6
   8   8   0 19046.7 864.103  14
   8  -8   0 20395.3 933.874  11
  -8   8   0 20007.4 1660.32   5
  -8   8  -1 20908.4 1661.17   6
   8   8   1 22704.6 980.548  12
  -8   8  -1 24592.4 1845.12   5
   8  -8   1 22172.1 986.162  11
   8   8   1 20694.3 900.401  14
  -8   8  -2 25975.4 1862.98   6
   8   8   2 25963.9 1049.78  12
   8  -8   2 25193.2 1072.33  11
  -8   8  -2 24852.9 1883.89   5
  -8   8  -3 7094.72 1039.87   5
   8   8   3 6189.48 496.919  12
   8  -8   3 6502.00 524.694  11
   8  -8   4 61285.4 1839.37  11
   8   8   4 59219.5 1774.54  12
   8   8   5 64.6685 196.481  12
   8  -8   5 496.640 193.266  11
  -8   8  -5 42.6348 392.123   5
   8   8   6 40897.5 1400.84  12
   8  -8   6 42126.7 1447.47  11
  -8   8  -6 43412.5 2501.41   5
   8   8   7 5182.12 466.333  12
   8  -8   7 5224.84 483.239  11
  -8   8  -7 4361.10 476.752  14
   8   8   8 26740.9 1076.77  12
   8  -8   8 26348.5 1090.08  11
  -8   8  -8 24535.7 1146.69  14
  -8   8  -9 32552.8 1360.18  14
   8   8   9 35045.1 1250.91  12
   8   8  10 12236.0 701.673  12
  -8   8 -10 11436.3 777.460  14
  -8   8 -11 68308.2 2101.45  14
   8   8  11 69601.5 1919.43  12
   8   8  12 2112.73 311.339  12
  -8   8 -12 1726.73 367.139  14
   8   8  13 19202.0 845.780  12
  -8   8 -13 21678.7 1018.01  14
   8  -8  14 850.204 178.824  11
  -8   8 -14 644.893 275.305  14
  -8   8 -15 465.502 261.337  14
  -8   8 -16 7251.19 509.817  14
  -8   8 -17 5289.85 415.863  14
  -8   8 -18 4101.57 303.590  14
   8 -10 -14 4825.24 273.930  16
   8 -10 -13 2725.59 238.283  16
   8  10 -13 2676.58 219.023  14
   8 -10 -12 1050.49 186.613  16
   8  10 -12 1035.38 188.131  14
   8  10 -11 18429.6 685.893  14
   8 -10 -11 18753.2 726.967  16
   8 -10 -10 5999.93 428.063  16
   8  10 -10 6942.71 431.461  14
   8  10  -9 923.321 218.322  14
   8 -10  -9 1096.55 252.986  16
   8 -10  -8 279.973 189.608  16
   8  10  -8 455.725 193.543  14
   8  10  -7 8332.34 527.367  14
   8 -10  -6 1824.53 319.199  11
   8  10  -6 2342.82 333.163  14
   8 -10  -5 6253.18 509.995  11
   8  10  -5 7398.65 524.568  14
   8 -10  -4 4438.47 446.140  11
   8  10  -4 4847.65 443.827  14
   8  10  -3 1451.47 297.519  12
   8 -10  -3 1879.96 325.967  11
   8  10  -3 1735.25 283.928  14
   8  10  -2 1202.15 288.616  12
   8 -10  -2 2000.99 320.266  11
   8  10  -1 8186.33 589.218  12
   8 -10  -1 8658.63 595.632  11
   8  10   0 1832.38 330.352  12
   8 -10   0 1984.46 326.149  11
   8 -10   1 26846.3 1090.79  11
   8  10   1 27275.8 1084.97  12
   8  10   2 4782.44 455.693  12
   8 -10   2 5534.79 485.122  11
   8 -10   3 4493.45 429.476  11
   8  10   3 4697.04 459.330  12
   8  10   4 19186.5 878.883  12
   8 -10   4 18876.5 882.470  11
   8  10   5 1504.80 303.299  12
   8 -10   5 1572.65 293.506  11
   8  10   6 15042.4 763.068  12
   8 -10   6 15028.1 742.330  11
   8 -10   7 423.336 199.561  11
   8  10   7 378.667 204.246  12
   8 -10   8 501.094 188.436  11
   8  10   8 384.547 206.149  12
   8  10   9 1327.94 256.292  12
  -8  10  -9 1232.42 267.157  14
   8  10  10 566.911 213.498  12
  -8  10 -10 238.194 202.520  14
   8  10  11 219.067 165.294  12
  -8  10 -11 697.223 222.678  14
   8  10  12 123.236 157.384  12
  -8  10 -12-37.3616 171.905  14
  -8  10 -13 9513.99 509.008  14
   8  12  -6 1642.80 186.735  12
   8 -12  -6 1632.15 184.846  16
   8 -12  -5 3639.34 275.593  16
   8  12  -5 3700.46 269.568  12
   8  12  -4 2985.14 260.389  12
   8  12  -3 466.632 165.216  12
   8  12  -2 2943.68 283.592  12
   8  12  -1 17691.9 675.798  12
   8  12   0 509.728 180.082  12
   8  12   1 23362.7 792.141  12
   8  12   2 910.753 189.350  12
   8  12   3 13906.6 574.901  12
   8  12   4 999.813 183.266  12
   8  12   5 5153.41 324.317  12
   8  12   6 1952.77 201.502  12
   9   1 -23 2469.76 200.530   9
   9  -1 -23 3085.03 222.167   9
   9   1 -22 1240.68 194.621   9
  -9   1  22 1191.21 154.734  10
   9  -1 -22 1363.00 205.322   9
   9   1 -21 1288.51 222.817   9
  -9   1  21 1616.98 211.366  10
   9  -1 -21 1466.83 238.539   9
  -9   1  20 5701.85 406.611  10
   9   1 -20 5124.10 401.208   9
   9  -1 -20 4997.49 417.221   9
  -9   1  19 7760.30 521.954  10
   9   1 -19 8238.58 531.896   9
   9  -1 -19 8308.17 535.167   9
   9   1 -18 7635.34 528.160   9
   9  -1 -18 7603.79 530.821  13
   9  -1 -17 345.309 176.824  13
   9   1 -17-51.9396 190.696   9
   9  -1 -16 2608.53 334.506  13
  -9   1  16 2229.16 518.915   4
   9  -1 -15 2924.61 350.832  13
  -9   1  15 3987.83 644.166   4
  -9  -1  14 1539.91 435.104   4
  -9   1  14 2166.38 494.976   4
  -9  -1  13 7215.06 796.621   4
  -9   1  13 6657.40 818.246   4
  -9  -1  12 28408.2 1538.47   4
  -9   1  12 26949.2 1603.63   4
  -9  -1  11 1243.92 368.292   4
  -9   1  11 518.673 309.508   4
   9  -1 -10 18157.6 1041.00   7
  -9  -1  10 16167.5 1084.88   4
  -9   1  10 17039.8 1205.95   4
   9  -1  -9 27447.9 1251.76   7
  -9  -1   9 26676.2 1358.81   4
  -9   1   9 26618.7 1461.50   4
   9   1  -8 8402.83 657.875   7
   9  -1  -8 8954.64 671.671   7
  -9  -1   8 8303.83 715.349   4
   9   1  -7 137801. 3347.40   7
   9  -1  -7 137122. 3325.62   7
  -9  -1   7 139523. 3513.66   4
  -9  -1   6 2689.88 379.299   4
   9   1  -6 2624.42 348.971   7
   9  -1  -6 2911.11 374.151   7
   9   1  -5 181204. 3954.37   7
   9  -1  -5 184673. 3992.24   7
  -9   1   4 420.290 158.463   6
   9   1  -4 336.969 160.937   7
   9  -1  -4 408.648 224.838   7
  -9  -1   3 375809. 7089.75   3
   9   1  -3 370413. 7010.32   7
   9  -1  -3 364109. 7043.05   7
  -9  -1   2 686.714 208.385   3
   9   1  -2 790.488 189.347   7
   9  -1  -2 653.156 190.607   7
  -9   1   2 625.294 199.173   1
   9  -1  -1 1552.99 220.007   3
   9   1  -1 2105.87 260.304   7
   9  -1  -1 1419.17 255.903   7
  -9  -1   1 1487.79 288.367   3
  -9   1   1 1619.12 294.806   1
   9  -1   0 53162.5 1563.94   7
  -9  -1   0 51556.4 1778.45   3
   9  -1   0 49675.0 1488.17   3
   9  -1   1 903.951 191.844   3
  -9  -1  -1 529.671 229.726   3
   9   1   1 1089.38 212.065   7
   9   1   2 60521.4 1598.99   7
   9  -1   2 57414.5 1634.74   7
   9   1   3 4911.56 383.599   7
   9  -1   3 4300.23 379.094   7
   9   1   4 73472.1 1819.27   7
   9  -1   4 68477.0 1832.19   7
   9   1   5 41164.2 1217.45   7
   9  -1   5 38041.0 1266.72   7
   9   1   6 18987.2 787.778   7
   9  -1   6 19956.2 866.948   7
   9   1   7 357022. 6696.82   7
   9   1   7 359546. 6658.55   4
   9  -1   7 344082. 6790.12   7
   9   1   8 53506.6 1587.46   7
   9  -1   8 51461.0 1630.30   7
   9   1   8 56176.5 1601.87   4
   9   1   9 82319.7 2164.88   4
   9   1   9 80894.9 2117.14   7
   9   1  10 18016.9 905.541   4
   9   1  10 16094.1 829.136   7
   9   1  11 82487.0 2292.37   7
   9   1  11 84669.9 2398.02   4
   9   1  12 735.460 229.618   4
   9   1  13 77696.7 2407.33   4
   9  -1  14 853.285 202.504  10
   9   1  14 993.902 212.337  10
   9  -1  14 1067.73 320.611   7
   9  -1  15 87579.5 2705.82   7
   9  -1  15 88454.3 2146.14  10
   9   1  15 86394.0 2126.55  10
   9  -1  16 16972.0 1093.92   7
   9  -1  16 18712.5 804.526  10
   9   1  16 19677.7 812.518  10
   9  -1  17 73448.1 1899.90  10
   9   1  17 73658.8 1886.02  10
   9   1  18 22791.2 881.754  10
   9  -1  18 23469.1 905.863  10
   9  -1  19 29139.4 1000.80  10
   9   1  19 28704.4 985.616  10
   9  -1  20 9637.29 522.952  10
   9   1  20 9981.56 522.664  10
   9   1  21 5209.50 356.797  10
   9  -1  21 5464.91 359.958  10
   9  -1  22 13292.3 519.634  10
   9   1  22 13415.3 526.387  10
   9  -1  23 809.835 122.676  10
   9   1  23 786.682 121.599  10
  -9   3  22 174.452 117.550  10
   9  -3 -22 407.881 125.602   9
  -9   3  21 16457.7 649.721  10
   9   3 -21 17904.6 619.294   9
   9  -3 -21 16955.1 622.937   9
   9   3 -20 3137.69 298.461   9
  -9   3  20 3131.30 322.203  10
   9  -3 -20 3083.00 304.156   9
   9   3 -19 6848.63 445.304   9
   9  -3 -19 6192.38 435.993   9
   9  -3 -19 7283.33 490.844  13
   9  -3 -18 1661.46 285.672  13
   9   3 -18 2394.19 287.872   9
   9  -3 -17 15.4926 200.767  13
   9   3 -17 169.083 201.019   9
   9   3 -16 11279.0 629.605   9
   9  -3 -16 9794.04 614.866  13
  -9   3  15 19148.1 1433.68   4
   9   3 -15 19893.3 860.235   9
   9  -3 -15 21530.7 918.334  16
   9  -3 -15 18572.9 860.342  13
  -9   3  14 6334.02 858.530   4
   9  -3 -14 7441.18 526.291  16
   9   3 -14 6310.27 483.678   9
   9  -3 -14 6393.13 494.260  13
  -9   3  13 4316.42 693.874   4
   9  -3 -13 4847.16 425.673  16
   9  -3 -13 5018.44 424.960  13
  -9   3  12 26105.1 1647.68   4
  -9   3  11 2768.23 561.602   4
  -9   3  10 23028.2 1332.60   6
   9  -3 -10 24117.6 1226.45   7
   9  -3  -9 59682.2 2029.74   7
  -9   3   9 58594.3 2195.08   6
   9  -3  -8 20764.8 1059.64   7
  -9   3   8 20747.6 1241.81   6
   9  -3  -7 19468.4 1007.92   7
  -9   3   7 19276.8 1130.43   6
  -9   3   6 4983.76 567.787   6
   9  -3  -6 5097.01 494.379   7
   9  -3  -5 5241.11 488.091   7
  -9   3   5 4966.32 552.376   6
  -9   3   5 6068.99 631.903   5
  -9   3   4 8411.36 702.570   6
   9   3  -4 9302.55 588.934   7
   9  -3  -4 8354.62 606.968   7
   9  -3  -3 1660.69 293.488   7
   9  -3  -2 7828.42 585.513   7
   9  -3  -1 665.925 221.274   7
   9  -3   0 141271. 3267.19   7
   9  -3   1 1240.28 259.566   7
   9  -3   2 104869. 2610.01   7
   9  -3   3 31529.0 1189.08   7
   9  -3   4 231979. 4794.57   7
   9  -3   5 70823.9 2012.97   7
   9   3   5 73554.4 1924.88   6
   9  -3   6 9434.85 635.387   7
   9   3   6 8269.33 567.469   6
   9  -3   7 6347.02 551.946   7
   9   3   7 6014.97 512.646   6
   9  -3   8 3465.51 422.463   7
   9   3   8 3382.11 417.603   6
   9  -3   9 6046.17 574.898   7
   9   3   9 6213.30 572.025   6
   9  -3  10 12643.9 850.884   7
   9   3  10 13555.4 878.229   6
   9   3  11 611.725 268.292   6
   9  -3  11 1218.65 320.142   7
   9  -3  12 20990.3 1145.85   7
   9   3  12 19978.5 1142.66   6
   9  -3  13 8917.88 531.256  10
   9  -3  13 8315.66 734.947   7
   9   3  13 7979.94 477.190  10
   9   3  13 7288.78 692.631   6
   9  -3  14 4139.76 372.909  10
   9   3  14 4155.09 355.203  10
   9  -3  14 3808.51 533.193   7
   9  -3  15 6358.42 673.590   7
   9   3  15 6524.05 445.922  10
   9  -3  15 6354.91 450.789  10
   9  -3  16 7005.00 482.585  10
   9   3  16 6530.02 448.932  10
   9  -3  17 8302.33 515.633  10
   9   3  17 8050.68 492.489  10
   9  -3  18 9964.75 548.442  10
   9   3  18 10069.9 527.954  10
   9  -3  19 12484.2 591.910  10
   9   3  19 11546.8 557.662  10
  -9   3 -19 13031.6 795.630  14
   9  -3  20 35065.8 1028.15  10
   9   3  20 33334.3 996.711  10
  -9   3 -20 36717.2 1238.29  14
   9  -3  21 2370.22 224.943  10
   9   3  21 2343.47 219.767  10
  -9   3 -21 2054.84 270.135  14
   9   3  22 27213.0 732.921  10
  -9   5  21 8968.72 394.295  10
  -9   5  20 54.7270 130.203  10
   9   5 -20 207.943 104.341  15
   9  -5 -19 220.687 172.389  13
   9  -5 -18 1338.57 258.329  13
   9  -5 -17 1425.47 257.029  13
   9  -5 -16 28590.8 1049.43  16
   9  -5 -16 27465.7 1030.98  13
   9  -5 -15 1114.20 257.627  13
   9  -5 -15 888.352 233.799  16
   9  -5 -14 22017.7 944.534  16
   9  -5 -14 22703.1 936.243  13
   9  -5 -13 307.355 194.971  16
  -9   5  13-141.803 316.487   4
  -9   5  13 243.586 261.307   6
   9  -5 -13-34.2363 193.577  13
   9  -5 -12 5156.42 438.635  13
  -9   5  12 4367.32 679.414   6
  -9   5  12 4708.09 773.195   4
   9  -5 -12 5073.24 451.548  16
   9  -5 -11 11403.4 646.373  13
   9  -5 -11 12176.9 684.416  16
  -9   5  11 11969.9 1184.70   4
  -9   5  11 11737.7 1075.76   6
  -9   5  10 8868.23 919.226   6
  -9   5   9 12921.4 1119.95   6
  -9   5   8 6878.37 841.972   6
  -9   5   7 29434.0 1671.33   6
  -9   5   6 2315.93 517.249   6
  -9   5   6 3066.00 567.239   5
  -9   5   5 2296.16 546.121   5
  -9   5   5 1232.67 409.255   6
   9  -5  -5 1293.04 268.180   7
  -9   5   4 11464.9 995.182   6
   9  -5  -4 12420.1 789.638   7
  -9   5   4 13139.4 1131.22   5
  -9   5   3 560.237 335.267   6
   9  -5  -3 241.208 222.532   7
  -9   5   3 491.032 408.788   5
   9  -5  -2 4174.94 464.091   7
  -9   5   2 4111.58 683.722   5
   9  -5  -1 11281.0 774.763   7
   9  -5   0 8802.06 679.201   7
   9  -5   1 4748.15 499.197   7
   9  -5   2 12591.0 805.994   7
   9  -5   3 2218.44 382.168   7
   9  -5   4 3768.32 461.210   7
   9  -5   5 1517.73 333.974   7
   9  -5   6 4575.52 508.685   7
   9  -5   7 2561.60 381.340   7
   9  -5   8 1255.81 315.072   7
   9  -5   9 3097.90 464.308   7
   9  -5  10 34040.7 1534.17   7
   9   5  10 33781.9 1521.31   6
   9   5  11 9409.63 592.428  12
   9  -5  11 8872.18 775.322   7
   9   5  11 9480.34 804.810   6
   9   5  12 64884.0 1816.78  12
   9  -5  12 60438.7 2222.57   7
   9   5  12 57975.2 2210.81   6
   9   5  13 1180.71 342.683   6
   9   5  13 1323.58 272.003  12
   9  -5  13 1911.85 404.280   7
  -9   5 -14 44979.9 1766.96  14
  -9   5 -15 2489.99 471.811  14
  -9   5 -16 2158.15 434.404  14
  -9   5 -17 31631.0 1314.58  14
  -9   5 -18 954.836 316.671  14
  -9   5 -19 7917.49 551.507  14
  -9   5 -20 577.478 191.925  14
  -9   7  18 5582.54 352.848  10
   9   7 -18 5444.16 309.120  15
   9  -7 -18 4997.43 322.408  13
   9   7 -17 526.128 141.493  15
   9  -7 -17 475.159 165.952  13
   9  -7 -16 19840.9 776.986  16
   9   7 -16 21174.1 760.600  15
   9  -7 -16 18981.6 765.678  13
   9  -7 -15 2155.96 290.252  13
   9  -7 -15 3014.23 338.406  16
   9   7 -15 2503.56 287.036  15
   9  -7 -14 19503.6 836.127  16
   9   7 -14 20306.0 822.751  15
   9  -7 -14 19313.7 813.917  13
   9  -7 -13 2839.13 335.818  13
   9  -7 -13 3511.36 388.204  16
   9   7 -13 3438.50 351.290  15
   9  -7 -12 839.404 226.121  13
   9   7 -12 644.083 196.963  15
   9  -7 -12 1316.48 259.871  16
   9  -7 -11 700.390 245.537  13
   9  -7 -11 67.1870 184.750  16
   9   7 -11 608.323 229.446  15
   9   7 -11 251.222 164.003  14
   9  -7 -10 30608.4 1108.06  13
   9  -7 -10 29049.4 1130.92  16
   9   7 -10 30385.6 1101.38  15
   9   7 -10 29703.6 1066.74  14
  -9   7  10 30745.9 1847.38   6
   9  -7  -9 2505.51 333.276  13
  -9   7   9 1450.37 445.461   6
   9  -7  -9 1976.80 297.078  11
   9   7  -9 2298.03 308.156  15
   9   7  -9 2245.19 287.269  14
   9  -7  -8 45253.9 1401.10  13
   9  -7  -8 41405.1 1390.32  11
   9   7  -8 44456.5 1389.12  15
   9   7  -8 42185.7 1353.78  14
  -9   7   8 43389.8 2354.18   6
   9  -7  -7 13518.3 701.599  13
   9  -7  -7 13444.7 727.094  11
  -9   7   7 14263.8 1287.77   5
  -9   7   7 13904.6 1320.25   6
   9   7  -7 12837.8 679.858  15
   9   7  -7 13707.8 695.489  14
   9  -7  -6 7001.55 493.019  13
   9  -7  -6 7845.48 547.111  11
  -9   7   6 6482.29 907.283   6
  -9   7   6 7839.71 974.887   5
   9   7  -6 7412.75 509.689  15
   9   7  -6 7246.83 504.317  14
   9  -7  -5 20063.7 892.164  11
  -9   7   5 22928.2 1667.76   5
   9   7  -5 20565.9 879.280  14
  -9   7   5 21159.5 1564.74   6
  -9   7   4 946.457 508.625   5
  -9   7   4 617.391 386.220   6
  -9   7   3 11362.1 1153.77   6
  -9   7   3 14060.8 1339.14   5
  -9   7   2 14139.8 1293.68   6
  -9   7   2 15077.5 1426.58   5
  -9   7   1 1487.68 551.633   5
  -9   7   1 507.598 477.101   6
  -9   7   0 2122.81 574.962   6
  -9   7   0 1857.59 607.216   5
  -9   7  -1-409.294 526.298   5
  -9   7  -2 1913.62 607.176   5
  -9   7  -3 1534.81 658.876   5
  -9   7  -4 10127.0 1259.93   5
   9   7   5 6293.16 484.884  12
  -9   7  -5 4716.01 928.231   5
   9   7   6 2341.66 325.916  12
  -9   7  -6 1947.52 630.675   5
   9   7   7 285.122 180.167  12
  -9   7  -7 557.873 471.967   5
  -9   7  -7 572.971 264.748  14
   9   7   8 5790.54 480.954  12
  -9   7  -8 6434.48 1006.66   5
  -9   7  -8 5633.01 610.572  14
   9   7   9 7903.38 565.425  12
  -9   7  -9 6841.30 1051.82   5
  -9   7  -9 7020.36 645.159  14
   9   7  10 37000.1 1287.46  12
  -9   7 -10 35182.0 1466.15  14
   9   7  11 6527.25 514.345  12
  -9   7 -11 6087.17 607.030  14
   9   7  12 73033.7 2018.76  12
  -9   7 -12 79126.1 2326.54  14
   9   7  13 19608.4 874.616  12
  -9   7 -13 20395.2 1067.19  14
  -9   7 -14 48117.5 1679.68  14
  -9   7 -15 385.100 301.455  14
  -9   7 -16-98.6616 236.231  14
  -9   7 -17 5319.32 477.565  14
  -9   7 -18 1615.59 285.370  14
  -9   7 -19 130.975 131.224  14
   9  -9 -15 2223.44 216.720  16
   9  -9 -14 481.120 156.371  16
   9   9 -14 686.320 162.686  15
   9  -9 -13 3523.66 309.912  16
   9   9 -13 3427.03 304.399  15
   9   9 -13 2981.42 255.305  14
   9  -9 -12 15907.6 699.389  16
   9   9 -12 17138.3 698.438  15
   9   9 -12 16008.9 648.423  14
   9  -9 -11 822.675 214.697  16
   9   9 -11 1000.80 218.302  15
   9   9 -11 921.755 200.074  14
   9  -9 -10 18795.4 831.730  16
   9   9 -10 17650.5 752.225  14
   9  -9  -9 7126.22 510.764  16
   9   9  -9 7256.80 494.275  15
   9   9  -9 6929.36 474.618  14
   9   9  -8 5339.79 437.982  15
   9   9  -8 5222.45 431.794  14
   9  -9  -7 1219.53 282.237  11
   9   9  -7 1277.99 265.792  14
   9  -9  -6 3627.79 399.594  11
   9   9  -6 4214.66 403.704  14
   9  -9  -5 5126.23 475.565  11
   9   9  -5 5271.31 446.137  14
   9  -9  -4 333.667 248.535  11
   9   9  -4 9.29444 219.437  14
   9  -9  -3 9625.56 633.248  11
   9   9  -3 10033.3 620.163  14
   9  -9  -2 674.502 246.037  11
   9   9  -2 989.958 278.591  14
   9   9  -1 4778.47 442.548  12
   9   9  -1 5206.38 447.886  14
   9  -9  -1 4214.46 450.206  11
   9   9   0 53497.3 1635.90  12
   9  -9   0 53463.0 1686.39  11
   9   9   1 6622.64 525.415  12
   9  -9   1 6260.50 529.164  11
   9   9   2 84866.5 2234.54  12
   9  -9   2 84702.4 2266.85  11
   9  -9   3 1732.38 301.996  11
   9   9   3 2950.70 386.448  12
   9   9   4 50500.6 1596.26  12
   9  -9   4 52788.4 1648.82  11
   9   9   5 1179.01 288.821  12
   9  -9   5 1357.94 295.458  11
   9   9   6 17059.3 828.691  12
   9  -9   6 16018.9 829.467  11
   9  -9   7 8589.27 598.502  11
   9   9   7 9726.68 630.034  12
   9   9   8 15503.4 772.822  12
   9  -9   8 14994.5 772.041  11
  -9   9  -8 15901.5 852.159  14
   9  -9   9 1887.17 303.713  11
   9   9   9 1877.80 313.920  12
  -9   9  -9 1563.49 333.207  14
   9   9  10 28656.9 1055.82  12
   9  -9  10 28226.0 1046.33  11
  -9   9 -10 29473.7 1175.23  14
   9   9  11 5694.43 448.638  12
   9  -9  11 5247.26 406.998  11
  -9   9 -11 5210.11 482.899  14
   9   9  12 33149.9 1080.66  12
   9  -9  12 32781.7 1047.93  11
  -9   9 -12 33826.0 1218.84  14
   9  -9  13 1253.50 197.714  11
  -9   9 -13 2139.74 330.989  14
  -9   9 -14 17461.5 767.667  14
  -9   9 -15 59.2881 176.817  14
   9 -11 -10 4053.33 264.882  16
   9 -11  -9 5634.73 339.325  16
   9  11  -9 5072.21 299.982  12
   9  11  -8 252.891 127.424  12
   9 -11  -8 839.116 185.409  16
   9  11  -7 7028.21 403.548  12
   9 -11  -7 7683.91 442.955  16
   9  11  -6 5341.63 368.416  12
   9  11  -5 28652.1 942.478  12
   9  11  -4 2357.51 281.240  12
   9  11  -3 22845.9 857.880  12
   9 -11  -3 22784.4 865.665  11
   9  11  -2 3492.13 341.765  12
   9 -11  -2 3016.03 326.269  11
   9  11  -1 19651.8 798.046  12
   9 -11  -1 19286.9 801.984  11
   9  11   0 28839.3 1004.08  12
   9 -11   0 27289.3 987.397  11
   9  11   1 2182.32 288.627  12
   9 -11   1 2546.34 301.507  11
   9  11   2 41247.3 1248.11  12
   9 -11   2 40349.5 1236.22  11
   9  11   3 6255.13 448.747  12
   9 -11   3 5865.45 423.706  11
   9  11   4 21889.1 837.433  12
   9 -11   4 21061.4 798.023  11
   9  11   5 25666.2 901.270  12
   9 -11   5 24256.6 842.214  11
   9 -11   6 1568.11 208.126  11
   9  11   6 1707.69 256.581  12
   9  11   7 24603.1 844.202  12
   9  11   8 138.083 147.190  12
   9  11   9 21442.7 717.013  12
   9  11  10 2381.15 214.216  12
  10   0 -23-108.535 105.528   9
  10   0 -22 21490.9 696.881   9
  10   0 -21-156.357 160.858   9
  10   0 -20 42874.3 1240.90   9
  10   0 -19 169.734 200.095   9
  10   0 -18 36312.7 1207.07   9
  10   0 -17-41.7724 186.386  13
  10   0 -17-5.57205 187.071   9
 -10   0  16 25581.3 1578.07   4
  10   0 -16 28087.6 1056.37   9
  10   0 -16 28922.5 1058.72  13
 -10   0  15 150.781 255.892   4
 -10   0  14 1500.40 481.421   4
 -10   0  13-147.210 256.626   4
 -10   0  12 1518.12 394.295   4
 -10   0  11 27.4698 203.467   4
 -10   0  10 2802.58 484.888   4
 -10   0   9-137.416 231.821   4
  10   0  -9-68.9436 216.772   7
  10   0  -8 21942.1 1102.77   7
 -10   0   8 21375.6 1250.20   4
  10   0  -7-154.191 190.990   7
  10   0  -6 5246.94 504.888   7
  10   0  -5 230.892 194.612   7
  10   0  -4 1658.45 283.029   7
  10   0  -3 44.9923 167.090   7
  10   0  -2 27805.6 1066.91   7
  10   0  -1 179.687 134.329   7
  10   0   0 143773. 3242.88   7
  10   0   1-30.0480 141.518   7
  10   0   2 95558.5 2345.87   7
  10   0   3 89.1484 130.133   7
  10   0   4 240927. 4839.99   7
  10   0   5 166.316 127.776   7
  10   0   6 94629.8 2350.52   7
  10   0   7 188.683 149.298   7
  10   0   8 147968. 3382.23   7
  10   0   9 265.355 193.561   7
  10   0  10 98337.1 2621.61   7
  10   0  11 226.429 168.800   7
  10   0  12 1795.56 340.484   7
  10   0  13 38.9918 199.294   7
  10   0  14 2107.09 281.593  10
  10   0  14 1745.95 327.276   7
  10   0  15 52.3543 151.950  10
  10   0  16 3410.82 348.041  10
  10   0  17 239.263 184.806  10
  10   0  18 761.894 213.288  10
  10   0  19 42.2523 166.398  10
  10   0  20 8481.11 480.632  10
  10   0  21-9.40163 125.647  10
  10   0  22 253.334 117.819  10
 -10   2  22 875.093 139.052  10
  10   2 -22 1437.11 171.406   9
  10  -2 -22 975.044 164.614   9
  10  -2 -21 1513.33 210.946   9
 -10   2  21 1662.00 203.922  10
  10   2 -21 1268.23 195.127   9
 -10   2  20 25624.4 896.085  10
  10  -2 -20 25290.0 873.313   9
  10   2 -20 26254.4 874.650   9
  10   2 -19 18538.7 750.206   9
  10  -2 -19 17129.0 741.044   9
  10  -2 -19 18083.3 767.715  13
  10   2 -18 21048.9 848.672   9
  10  -2 -18 21034.2 862.022   9
  10  -2 -18 20941.0 858.599  13
  10  -2 -17 1898.67 289.783  13
  10   2 -17 2341.12 295.912   9
  10  -2 -17 1927.31 304.642   9
  10  -2 -16 30.4949 178.825  13
  10   2 -16 633.009 236.815   9
  10  -2 -15 1188.66 246.992  13
 -10   2  15 449.316 266.775   4
  10   2 -15 1195.19 280.188   9
  10  -2 -14 457.110 200.335  13
 -10   2  14 866.823 437.357   4
  10   2 -14 671.966 225.404   9
 -10   2  13 20981.9 1465.31   4
 -10   2  12 7052.23 855.443   4
 -10   2  11 59678.7 2522.19   4
  10  -2 -10 4503.11 552.599   7
 -10   2  10 3564.25 602.584   4
  10  -2  -9 75701.3 2362.84   7
  10  -2  -8 19087.7 1031.48   7
  10  -2  -7 94057.5 2621.47   7
  10   2  -7 97159.8 2646.86   7
  10   2  -6 1515.14 298.260   7
  10  -2  -6 1481.83 295.291   7
 -10   2   5 33480.8 1354.29   6
  10   2  -5 36631.2 1329.77   7
  10  -2  -5 32057.7 1294.82   7
 -10   2   4 53547.1 1792.71   6
  10   2  -4 57248.6 1706.70   7
  10  -2  -4 53713.0 1725.72   7
  10   2  -3 15587.5 778.366   7
  10  -2  -3 16876.5 859.750   7
  10   2  -2 38585.2 1285.36   7
  10  -2  -2 37560.9 1357.90   7
  10   2  -1 45675.9 1402.00   7
  10  -2  -1 48777.9 1584.04   7
  10   2   0 2503.60 287.361   7
  10  -2   0 2165.52 311.259   7
  10   2   1 46883.6 1360.08   7
  10  -2   1 41274.1 1427.07   7
  10  -2   2 7967.62 567.622   7
  10  -2   3 2151.04 304.667   7
  10  -2   4 55629.0 1682.80   7
  10  -2   5 4567.33 446.475   7
  10  -2   6 10786.2 679.326   7
  10  -2   7 63782.9 1932.13   7
  10  -2   8 85490.9 2397.47   7
  10  -2   9 17904.5 971.775   7
  10  -2  10 23127.1 1153.82   7
  10  -2  11 21381.2 1141.75   7
  10  -2  12 18924.7 1079.95   7
  10  -2  13 736.177 168.776  10
  10   2  13 731.396 163.150  10
  10  -2  13 558.594 276.338   7
  10  -2  14 2206.07 288.850  10
  10   2  14 2318.91 269.759  10
  10  -2  14 2262.91 400.146   7
  10  -2  15 1181.95 222.778  10
  10   2  15 854.295 186.308  10
  10  -2  15 977.903 306.920   7
  10  -2  16 11423.2 616.377  10
  10   2  16 10618.9 585.064  10
  10  -2  17 1531.96 251.653  10
  10   2  17 2399.81 289.113  10
  10  -2  18 21710.5 848.565  10
  10   2  18 20215.2 805.035  10
  10  -2  19 906.384 201.730  10
  10   2  19 1128.57 210.392  10
  10  -2  20 27723.4 894.557  10
  10   2  20 26348.7 872.847  10
 -10   2 -20 27775.8 1099.32  14
  10  -2  21 510.408 139.454  10
  10   2  21 566.142 151.598  10
 -10   2 -21 975.564 222.150  14
  10  -2  22 1416.90 160.385  10
  10   2  22 1462.38 171.742  10
 -10   4  21-62.9066 113.690  10
 -10   4  20 2239.62 261.303  10
  10  -4 -20 2001.06 209.418   9
  10  -4 -19 467.993 191.944  13
  10  -4 -19 493.880 153.340   9
  10  -4 -18 1377.13 261.856  13
  10  -4 -18 1105.73 203.777   9
  10  -4 -17 761.817 229.729  13
  10   4 -17 897.062 196.233   9
  10  -4 -17 752.202 200.554   9
  10   4 -16 6669.72 461.961   9
  10  -4 -16 6241.36 446.153   9
  10  -4 -16 5925.25 475.650  13
  10   4 -15 5160.93 410.639   9
  10  -4 -15 5053.46 430.553  16
  10  -4 -15 4637.46 417.836  13
 -10   4  14 23897.0 1627.10   4
  10  -4 -14 25760.8 999.837  16
  10   4 -14 24878.1 948.532   9
  10  -4 -14 23289.6 968.017  13
  10  -4 -13 1794.47 283.149  16
  10  -4 -13 1194.56 239.433  13
 -10   4  13 1693.62 486.805   4
  10   4 -13 2018.25 293.294   9
  10  -4 -12 16956.4 777.992  13
  10   4 -12 15775.9 731.229   9
 -10   4  12 14663.4 1277.63   4
  10  -4 -12 16537.5 782.941  16
 -10   4  11 13975.0 1225.33   4
 -10   4  10 2566.27 468.600   6
  10  -4 -10 2647.38 454.404   7
  10  -4  -9 5590.58 609.916   7
 -10   4   9 6431.61 735.875   6
 -10   4   8 2383.22 491.985   6
  10  -4  -8 2892.26 426.314   7
  10  -4  -7 6484.97 605.687   7
 -10   4   7 6533.53 750.376   6
  10  -4  -6 11028.1 769.502   7
 -10   4   6 10828.7 884.035   6
 -10   4   5 2110.25 426.398   6
  10  -4  -5 1589.25 316.507   7
 -10   4   5 2112.15 440.017   5
 -10   4   4 12834.5 983.052   6
  10  -4  -4 13709.3 835.349   7
 -10   4   4 13298.3 1103.87   5
 -10   4   3 22964.0 1306.64   6
  10  -4  -3 25059.2 1142.92   7
  10  -4  -2 94246.7 2583.35   7
  10  -4  -1 15257.8 902.551   7
  10  -4   0 167565. 3912.03   7
  10  -4   1 27134.7 1191.96   7
  10  -4   2 25597.5 1156.19   7
  10  -4   3 86380.8 2458.28   7
  10  -4   4 48677.9 1699.47   7
  10  -4   5 55927.6 1843.92   7
  10  -4   6 34143.4 1396.01   7
  10  -4   7 1218.88 299.213   7
  10  -4   8 29906.9 1338.80   7
  10  -4   9 4949.42 553.287   7
  10   4   9 5136.39 531.538   6
  10   4  10 1211.03 296.950   6
  10  -4  10 1017.94 296.544   7
  10  -4  11 16520.0 1039.56   7
  10   4  11 16317.8 1009.97   6
  10   4  12 1866.40 387.258   6
  10   4  12 2534.10 322.744  12
  10  -4  12 2707.67 307.714  10
  10  -4  12 2266.22 425.494   7
  10  -4  13 40670.4 1273.26  10
  10  -4  13 40018.7 1752.06   7
  10   4  13 36454.5 1672.53   6
  10  -4  14 3000.13 325.348  10
  10  -4  14 1717.49 378.077   7
  10  -4  15 15604.9 731.784  10
  10  -4  16 31505.3 1076.87  10
  10  -4  17 2965.09 314.700  10
  10   4  17 2920.24 282.162  10
 -10   4 -17 3931.72 534.387  14
  10  -4  18 75470.8 1834.27  10
  10   4  18 73882.3 1767.41  10
  10  -4  19 3903.54 305.512  10
  10   4  19 3261.64 264.319  10
 -10   4 -19 4199.54 457.181  14
  10  -4  20 43646.8 1090.30  10
  10   4  20 41171.3 1047.07  10
 -10   4 -20 45088.4 1328.50  14
 -10   4 -21 6987.90 399.424  14
 -10   6  19 590.437 170.886  10
  10  -6 -19 296.762 150.388  13
  10  -6 -18 1937.78 248.577  13
  10   6 -18 2103.44 205.421  15
  10  -6 -17 442.832 189.774  13
  10   6 -17 482.939 152.810  15
  10  -6 -16 28.6396 182.633  13
  10  -6 -16-156.734 184.934  16
  10   6 -16-237.530 155.503  15
  10  -6 -15 9458.87 557.104  16
  10   6 -15 9662.64 523.234  15
  10  -6 -15 8356.39 539.485  13
  10  -6 -14 1713.88 278.062  16
  10  -6 -14 1276.10 275.018  13
  10   6 -14 1217.15 210.507  15
  10  -6 -13 3980.02 396.510  16
  10   6 -13 4357.15 367.460  15
  10  -6 -13 4149.92 406.591  13
  10  -6 -12-25.5883 167.916  16
  10  -6 -12 116.897 190.994  13
  10   6 -12 237.552 166.398  15
  10  -6 -11 27190.5 1042.14  13
 -10   6  11 27154.7 1814.46   4
  10  -6 -11 26774.0 1066.87  16
  10   6 -11 28481.3 1021.23  15
 -10   6  11 28056.0 1694.20   6
  10  -6 -10 2809.13 341.994  13
 -10   6  10 2852.43 571.239   6
  10  -6 -10 3023.54 357.275  16
  10   6 -10 2483.70 295.412  15
  10  -6  -9 126074. 2836.76  13
  10  -6  -9 121811. 2847.84  11
  10   6  -9 120641. 2767.00  15
 -10   6   9 125284. 4097.47   6
  10  -6  -8 2980.29 339.010  13
 -10   6   8 3882.94 720.066   6
  10  -6  -8 2957.81 330.656  11
  10   6  -8 3265.86 318.124  15
  10   6  -8 3477.52 340.249  14
 -10   6   7 42031.7 2168.00   6
 -10   6   6 6974.04 874.425   6
 -10   6   6 8169.21 952.963   5
 -10   6   5 5721.13 790.781   6
 -10   6   5 6337.28 866.898   5
 -10   6   4 2600.41 565.668   6
 -10   6   4 2813.70 661.649   5
 -10   6   3-55.0644 381.371   5
 -10   6   3 969.036 483.279   6
 -10   6   2 1448.08 528.756   6
 -10   6   2 979.517 567.123   5
 -10   6   1 5095.51 765.914   6
 -10   6   1 5289.54 895.135   5
  10  -6   0 990.071 281.120   7
 -10   6   0 55.3532 466.434   5
  10  -6   1 36896.1 1586.39   7
 -10   6  -1 31500.4 2108.96   5
  10  -6   2 4079.38 521.673   7
  10  -6   3 48706.7 1856.42   7
  10  -6   4 851.886 280.996   7
  10  -6   5 66679.0 2313.29   7
  10  -6   6 3756.10 531.574   7
  10  -6   7 87321.1 2750.49   7
  10   6   8 395.596 179.000  12
  10  -6   8-71.3967 237.209   7
 -10   6  -8 311.843 270.794  14
  10   6   9 40793.9 1349.99  12
  10  -6   9 43376.6 1796.03   7
  10   6  10 2736.68 340.025  12
  10  -6  10 2809.42 468.859   7
 -10   6 -10 2097.66 416.491  14
  10   6  11 78282.1 2079.50  12
  10  -6  11 76425.6 2592.89   7
 -10   6 -11 76993.4 2444.86  14
  10   6  12-125.931 186.348  12
 -10   6 -12 711.864 346.456  14
  10   6  13 52550.2 1608.53  12
 -10   6 -13 58193.8 1984.80  14
 -10   6 -14 834.886 399.638  14
 -10   6 -15 19849.1 1071.36  14
 -10   6 -16-207.155 287.064  14
 -10   6 -17 2911.18 428.915  14
 -10   6 -18 12.0392 217.928  14
 -10   6 -19 984.064 244.765  14
  10  -8 -16 11603.2 486.000  13
  10   8 -16 11944.2 459.767  15
  10  -8 -15 7475.32 422.342  16
  10   8 -15 8274.76 411.304  15
  10  -8 -15 7065.43 407.211  13
  10  -8 -14 3057.68 303.014  16
  10   8 -14 2725.64 260.974  15
  10  -8 -14 2894.82 294.911  13
  10  -8 -13 18699.6 769.084  16
  10   8 -13 20019.5 752.817  15
  10  -8 -13 18337.4 752.862  13
  10  -8 -12 5192.06 420.904  16
  10   8 -12 4995.14 389.035  15
  10   8 -12 4824.60 360.538  14
  10  -8 -12 4872.21 395.773  13
  10   8 -11 379.062 176.903  15
  10  -8 -11 675.362 231.415  13
  10  -8 -11 566.092 207.633  16
  10   8 -11 451.984 177.119  14
  10   8 -10 1617.95 264.984  15
  10  -8 -10 1405.32 268.851  13
  10  -8 -10 1014.94 235.330  16
  10   8 -10 1505.96 249.115  14
  10  -8  -9 543.190 208.745  13
  10   8  -9 348.051 180.839  15
  10   8  -9 451.705 197.601  14
  10  -8  -8 3639.89 377.961  13
  10  -8  -8 3078.02 363.270  11
  10   8  -8 3427.11 353.603  15
  10   8  -8 3687.82 363.902  14
  10  -8  -7 5474.40 447.613  13
  10  -8  -7 4629.13 441.380  11
  10   8  -7 5941.45 462.498  15
  10   8  -7 5206.52 436.400  14
  10  -8  -6 4595.89 405.092  13
  10  -8  -6 3157.85 375.478  11
  10   8  -6 4130.55 395.292  15
  10   8  -6 4263.81 409.527  14
  10  -8  -5 2235.29 323.406  13
 -10   8   5 874.494 421.375   6
  10  -8  -5 1717.72 308.087  11
 -10   8   5 1437.57 482.904   5
  10   8  -5 2335.30 307.182  15
  10   8  -5 1841.85 291.361  14
  10  -8  -4 1082.30 239.961  13
 -10   8   4 1548.02 563.150   6
  10  -8  -4 1215.99 289.368  11
 -10   8   4 1751.78 617.713   5
  10   8  -4 1159.76 244.158  14
  10  -8  -3 2907.28 331.227  13
  10  -8  -3 3595.56 389.925  11
 -10   8   3 3395.34 713.052   6
 -10   8   3 4134.47 840.034   5
  10   8  -3 2681.88 334.492  14
 -10   8   2 16088.6 1459.46   6
  10  -8  -2 14688.3 728.441  13
  10   8  -2 14284.4 735.699  14
  10  -8  -2 14388.2 776.987  11
 -10   8   2 15091.9 1492.86   5
  10   8  -1 6286.97 496.325  12
  10  -8  -1 6319.36 513.215  11
 -10   8   1 6995.31 987.705   6
 -10   8   1 7450.85 1102.34   5
  10   8  -1 6730.98 502.750  14
 -10   8   0 30465.1 2063.60   6
  10   8   0 28409.0 1093.80  12
  10  -8   0 27953.6 1120.68  11
 -10   8   0 32741.7 2237.04   5
 -10   8  -1 13624.9 1418.34   6
  10   8   1 14066.8 747.628  12
  10  -8   1 14471.3 778.500  11
 -10   8  -1 13740.8 1504.48   5
 -10   8  -2 31335.8 2137.92   6
  10   8   2 31052.5 1152.97  12
  10  -8   2 31072.2 1194.82  11
 -10   8  -2 30645.0 2241.50   5
  10   8   3 41820.0 1390.81  12
  10  -8   3 41315.5 1417.81  11
 -10   8  -3 43377.4 2653.73   5
  10   8   4 37010.9 1293.72  12
  10  -8   4 37280.7 1326.72  11
 -10   8  -4 38470.3 2510.14   5
  10   8   5 9898.45 626.347  12
  10  -8   5 10246.9 649.462  11
 -10   8  -5 11355.4 1381.06   5
  10   8   6 10073.4 627.512  12
  10  -8   6 10046.9 647.241  11
  10   8   7 4789.87 448.270  12
  10  -8   7 4451.21 439.488  11
  10   8   8 9174.21 611.251  12
  10  -8   8 9234.67 601.459  11
 -10   8  -8 9311.54 691.140  14
  10   8   9 621.255 225.230  12
  10  -8   9 655.188 234.769  11
 -10   8  -9 697.999 275.442  14
  10   8  10 826.383 233.391  12
 -10   8 -10 749.061 260.497  14
  10   8  11 20023.0 870.850  12
 -10   8 -11 19298.6 999.923  14
  10   8  12 526.817 234.558  12
 -10   8 -12-169.966 255.954  14
  10   8  13 16296.8 734.471  12
  10  -8  13 16632.4 733.854  11
 -10   8 -13 17391.1 890.460  14
  10  -8  14 4520.86 366.099  11
 -10   8 -14 5130.86 492.250  14
 -10   8 -15 14036.9 717.185  14
  10  -8  15 12566.5 550.353  11
  10  -8  16 24808.7 753.298  11
 -10   8 -16 30904.6 1008.09  14
 -10   8 -17 1113.81 204.486  14
  10 -10 -13 20784.0 617.477  16
  10 -10 -12 595.077 154.262  16
  10 -10 -11 6999.34 398.126  16
  10  10 -10 15169.8 572.247  12
  10 -10 -10 16110.0 643.731  16
  10  10  -9 9205.63 462.258  12
  10 -10  -9 10125.9 525.562  16
  10  10  -8 2424.24 266.664  12
  10 -10  -8 2535.21 300.178  16
  10  10  -7 1328.46 220.093  12
  10  10  -6-106.641 170.844  12
  10 -10  -6 196.163 187.915  11
  10  10  -5 4087.93 364.849  12
  10 -10  -5 3830.54 383.238  11
  10  10  -4 226.932 184.113  12
  10 -10  -4 69.1611 188.831  11
  10  10  -3 2546.13 320.951  12
  10 -10  -3 2242.64 321.654  11
  10  10  -2 1193.47 260.513  12
  10 -10  -2 1229.30 273.425  11
  10  10  -1 4021.88 401.272  12
  10 -10  -1 4368.92 426.471  11
  10  10   0 537.285 217.210  12
  10 -10   0 643.341 218.273  11
  10  10   1 13619.7 714.245  12
  10 -10   1 14428.6 741.945  11
  10  10   2 1145.16 273.551  12
  10 -10   2 1084.20 247.128  11
  10  10   3 12192.5 664.814  12
  10 -10   3 11364.5 657.326  11
  10  10   4 71.2252 184.446  12
  10 -10   4 168.410 173.211  11
  10  10   5 6697.20 484.679  12
  10 -10   5 6401.96 481.382  11
  10  10   6 2357.64 310.994  12
  10 -10   6 2086.59 296.022  11
  10  10   7 26829.7 979.680  12
  10 -10   7 27513.2 983.669  11
  10  10   8 2548.46 307.258  12
  10 -10   8 1930.42 269.140  11
  10  10   9 17704.1 722.853  12
  10 -10   9 16505.0 675.316  11
  10  10  10 1905.77 246.951  12
  10 -10  10 2074.76 229.474  11
  10  10  11 5598.16 366.915  12
  10 -10  11 4968.10 306.162  11
 -10  10 -11 5672.57 391.681  14
  10 -12  -4 371.034 110.161  16
  10 -12  -3 300.804 121.113  16
  10  12  -2 712.514 136.950  12
  10  12  -1 5462.78 309.167  12
  10  12   0 3097.44 242.083  12
  10  12   1 7098.90 358.508  12
  10  12   2 11340.8 458.994  12
  10  12   3 7355.49 356.045  12
  11   1 -22 1403.40 177.871   9
  11  -1 -22 1571.30 184.351   9
  11   1 -21 6825.97 381.427   9
  11  -1 -21 6309.79 377.268   9
 -11   1  20 7480.88 435.965  10
  11   1 -20 8047.27 454.402   9
  11  -1 -20 7894.07 460.315   9
 -11   1  19 34629.3 1116.25  10
  11   1 -19 34520.1 1102.27   9
  11  -1 -19 34406.2 1097.79   9
  11   1 -18 2757.63 327.708   9
  11  -1 -18 3047.50 347.050   9
  11  -1 -18 3199.80 340.365  13
  11   1 -17 25426.8 975.069   9
  11  -1 -17 24274.6 964.745   9
  11  -1 -17 27013.0 994.152  13
  11  -1 -16 618.468 210.136  13
  11   1 -16 1062.52 254.040   9
  11  -1 -16 742.788 237.293   9
  11  -1 -15 123.436 159.756  13
 -11   1  15 266.646 307.365   4
  11   1 -15 381.582 209.575   9
  11  -1 -15 345.058 200.908   9
  11  -1 -14 457.188 199.100  13
 -11   1  14 225.957 284.010   4
  11   1 -14 480.987 196.489   9
  11  -1 -14 369.072 188.286   9
 -11   1  13 923.297 290.254   4
  11   1 -13 1163.56 241.405   9
  11  -1 -13 669.835 214.410   9
 -11   1  12 11509.5 1045.18   4
 -11   1  11 45194.4 2106.12   4
  11  -1 -10 32997.1 1516.24   7
 -11   1  10 33413.8 1749.68   4
  11   1  -9 1843.58 374.494   7
  11  -1  -9 2021.67 386.628   7
 -11   1   9 1488.04 383.844   4
  11   1  -8 904.014 300.159   7
  11  -1  -8 496.433 257.612   7
  11   1  -7 52206.6 1835.30   7
  11  -1  -7 55578.2 1873.30   7
  11   1  -6 24058.2 1119.26   7
  11  -1  -6 23985.5 1139.70   7
  11   1  -5 24403.8 1094.89   7
  11  -1  -5 23988.3 1109.13   7
  11   1  -4 6107.02 524.872   7
  11  -1  -4 7000.45 574.130   7
  11   1  -3 14247.1 783.483   7
  11  -1  -3 15548.3 829.928   7
  11   1  -2 220372. 4610.13   7
  11  -1  -2 220518. 4672.16   7
  11   1  -1 3505.31 372.236   7
  11  -1  -1 3353.27 417.576   7
  11   1   0 207803. 4324.20   7
  11  -1   0 203408. 4420.68   7
  11   1   1 16949.5 830.908   7
  11  -1   1 14989.6 793.448   7
  11   1   2 12547.5 691.261   7
  11  -1   2 10753.1 674.217   7
  11   1   3 4337.23 405.502   7
  11  -1   3 3309.46 396.323   7
  11   1   4 453.191 167.914   7
  11  -1   4 291.131 171.242   7
  11   1   5 43786.7 1421.12   7
  11  -1   5 38928.5 1400.56   7
  11   1   6 1035.11 221.124   7
  11  -1   6 942.722 235.641   7
  11   1   7 99392.7 2478.48   7
  11  -1   7 95873.9 2549.97   7
  11   1   8 7425.08 543.134   7
  11  -1   8 7061.54 576.204   7
  11  -1   9 139185. 3430.99   7
  11  -1  10 204.337 184.618   7
  11  -1  11 82791.3 2504.71   7
  11  -1  12 7170.29 673.200   7
  11  -1  13 1872.59 262.347  10
  11   1  13 1824.68 250.185  10
  11  -1  13 1924.55 386.079   7
  11  -1  14 43135.1 1800.50   7
  11  -1  14 45714.3 1364.48  10
  11   1  14 45880.6 1355.75  10
  11  -1  15 845.609 195.914  10
  11   1  15 957.421 218.459  10
  11  -1  16 39016.3 1245.28  10
  11   1  16 39441.7 1235.55  10
  11  -1  17 6629.81 463.245  10
  11   1  17 6197.49 445.231  10
  11  -1  18 21162.4 835.746  10
  11   1  18 21830.7 839.273  10
  11  -1  19 28206.3 956.238  10
  11   1  19 28592.3 951.324  10
  11  -1  20 926.508 192.068  10
  11   1  20 731.086 176.050  10
  11  -1  21 38286.1 1014.18  10
  11   1  21 37354.1 1002.29  10
  11  -1  22 492.811 120.692  10
  11   1  22 211.447 98.5588  10
 -11   3  21 220.215 123.430  10
  11   3 -21 139.270 104.721   9
  11  -3 -21-50.6893 106.068   9
 -11   3  20 2435.97 259.289  10
  11   3 -20 2507.91 245.290   9
  11  -3 -20 2302.49 232.142   9
  11   3 -19 9070.05 484.778   9
  11  -3 -19 8895.02 476.669   9
  11  -3 -19 9579.37 519.572  13
  11  -3 -18 3118.69 329.219  13
  11   3 -18 3551.95 328.590   9
  11  -3 -18 3132.20 320.520   9
  11   3 -17 24889.3 911.642   9
  11  -3 -17 24249.7 909.014   9
  11  -3 -17 23904.6 938.149  13
  11  -3 -16 387.931 213.095  13
  11   3 -16 158.532 190.464   9
  11  -3 -16 223.098 167.253   9
  11   3 -15 20091.4 846.142   9
  11  -3 -15 19803.2 843.470   9
  11  -3 -15 19977.5 861.372  13
  11  -3 -14 5097.76 423.750  16
  11   3 -14 4729.73 402.026   9
  11  -3 -14 4411.17 404.901   9
  11  -3 -14 4568.20 404.155  13
  11  -3 -13 2761.10 330.978  13
 -11   3  13 2472.99 563.519   4
  11  -3 -13 2615.05 311.255  16
  11   3 -13 2554.84 311.086   9
  11  -3 -13 2676.10 315.983   9
  11  -3 -12 1994.12 271.889  16
  11  -3 -12 1658.63 248.895  13
 -11   3  12 1722.73 488.018   4
  11   3 -12 1800.60 268.927   9
  11  -3 -12 1587.65 244.013   9
 -11   3  11 43705.9 2183.38   4
  11  -3 -10 24546.8 1295.84   7
  11  -3  -9 50182.5 1915.45   7
  11  -3  -8 6914.24 646.154   7
  11  -3  -7 49059.3 1789.25   7
  11  -3  -6 23444.6 1152.12   7
 -11   3   6 23741.4 1240.37   6
 -11   3   5 29931.7 1410.15   6
  11   3  -5 31186.8 1261.79   7
  11  -3  -5 28302.9 1274.37   7
 -11   3   4 17303.7 1061.92   6
  11  -3  -4 18604.1 982.689   7
 -11   3   3 12237.5 872.902   6
  11  -3  -3 12482.7 782.187   7
  11  -3  -2 515.577 221.916   7
  11  -3  -1 12942.7 817.355   7
  11  -3   0 11702.6 761.887   7
  11  -3   1 16192.7 891.590   7
  11  -3   2 75558.8 2199.54   7
  11  -3   3 17537.7 949.950   7
  11  -3   4 13196.2 810.039   7
  11  -3   5 28054.2 1218.46   7
  11  -3   6 1897.02 360.979   7
  11  -3   7 546.338 272.860   7
  11  -3   8 3109.21 456.749   7
  11  -3   9 9436.31 749.506   7
  11  -3  10 7362.25 691.984   7
  11  -3  11 3025.49 447.527   7
  11  -3  12 4348.73 562.028   7
  11  -3  12 5178.95 403.251  10
  11  -3  13 2857.53 310.570  10
  11  -3  13 3473.46 496.705   7
  11  -3  14 48363.1 1986.99   7
  11  -3  14 49708.5 1456.88  10
  11   3  14 50133.1 1413.83  10
  11  -3  15 204.174 176.254  10
  11   3  15 350.451 164.929  10
  11  -3  16 50349.4 1466.46  10
  11   3  16 53091.6 1451.12  10
  11  -3  17 2077.43 275.171  10
  11   3  17 1595.75 229.379  10
  11  -3  18 32591.9 1047.44  10
  11   3  18 32661.2 1012.72  10
  11  -3  19 14909.1 629.002  10
  11   3  19 15068.1 604.959  10
 -11   3 -19 16147.0 867.069  14
  11  -3  20 10446.6 472.767  10
  11   3  20 10711.6 465.105  10
 -11   3 -20 11539.3 640.938  14
  11  -3  21 3665.09 243.559  10
  11   3  21 3022.38 220.760  10
 -11   3 -21 2901.68 291.219  14
 -11   5  20 23394.9 731.587  10
  11  -5 -19 329.395 153.943  13
  11  -5 -18 6912.07 433.396  13
  11  -5 -17 7934.67 494.715  13
  11  -5 -16 15626.8 724.268  13
  11  -5 -15 19416.9 817.760  16
  11  -5 -15 18655.5 825.636  13
  11  -5 -14 26331.2 994.057  16
  11  -5 -14 23931.3 964.642  13
  11  -5 -13 9270.94 576.589  16
  11  -5 -13 8283.40 558.674  13
  11  -5 -12 53792.9 1585.01  13
 -11   5  12 52840.5 2555.38   4
  11  -5 -12 56943.2 1634.95  16
  11  -5 -11 41409.1 1319.25  13
  11  -5 -11 41252.5 1337.95  16
  11  -5 -10 14539.0 709.006  13
 -11   5  10 13477.1 1114.61   6
  11  -5 -10 14582.9 729.887  16
  11  -5  -9 60935.1 1680.78  13
 -11   5   9 62527.3 2564.37   6
 -11   5   8 2073.44 502.740   6
  11  -5  -7 42016.6 1717.68   7
 -11   5   7 42464.4 2052.58   6
  11  -5  -6 6782.98 652.481   7
 -11   5   6 7371.67 803.704   6
 -11   5   5 311.272 319.095   6
  11  -5  -5 33.9868 179.419   7
 -11   5   5 417.834 372.202   5
 -11   5   4 23803.3 1477.20   6
  11  -5  -4 23805.6 1207.63   7
 -11   5   4 23960.5 1635.39   5
 -11   5   3 765.564 349.289   6
  11  -5  -3 318.363 228.305   7
 -11   5   3 251.420 362.700   5
 -11   5   2 53404.0 2324.98   6
  11  -5  -2 56685.7 1940.18   7
 -11   5   2 53718.3 2635.33   5
  11  -5  -1 41472.6 1639.25   7
  11  -5   0 31651.5 1423.68   7
  11  -5   1 5810.20 588.931   7
  11  -5   2 2078.39 363.886   7
  11  -5   3 28298.0 1320.54   7
  11  -5   4 5595.21 592.839   7
  11  -5   5 17416.0 1057.64   7
  11  -5   6 12772.8 903.065   7
  11  -5   7 4389.09 546.305   7
  11  -5   8 1128.81 338.559   7
  11   5   9 2128.68 304.605  12
  11  -5   9 1916.00 392.358   7
  11   5  10 1258.76 252.722  12
  11  -5  10 591.495 185.706  10
  11  -5  10 945.529 285.542   7
  11   5  11 1106.00 240.463  12
  11  -5  11 1514.92 242.695  10
  11  -5  11 1396.57 348.952   7
  11   5  12 7017.72 520.321  12
  11  -5  12 6807.80 688.338   7
  11  -5  12 7663.81 502.431  10
  11  -5  13 695.931 201.969  10
 -11   5 -13-106.278 337.293  14
  11  -5  14 749.819 185.976  10
 -11   5 -14-74.5793 365.729  14
  11  -5  15 3067.73 310.514  10
 -11   5 -15 3549.91 542.340  14
  11  -5  16 1582.74 243.286  10
 -11   5 -16 1235.06 390.286  14
 -11   5 -17 6579.34 603.247  14
 -11   5 -18 425.914 253.397  14
 -11   5 -19 2707.34 359.407  14
 -11   5 -20 1537.56 236.225  14
 -11   7  18 7092.39 366.842  10
  11  -7 -18 8039.43 362.550  13
  11  -7 -17 584.518 155.198  13
  11  -7 -16 11047.8 523.697  13
  11  -7 -15 7953.88 459.615  16
  11   7 -15 7328.04 406.214  15
  11  -7 -15 7679.83 462.876  13
  11  -7 -14 38300.4 1163.81  16
  11   7 -14 37772.2 1100.52  15
  11  -7 -14 35187.2 1140.23  13
  11  -7 -13 21325.4 842.421  16
  11   7 -13 20582.4 786.088  15
  11  -7 -13 19335.1 818.816  13
  11  -7 -12 29444.4 1070.61  16
  11   7 -12 30873.0 1027.25  15
  11  -7 -12 29549.1 1063.54  13
  11  -7 -11 1640.81 279.640  13
  11   7 -11 2085.19 276.150  15
  11  -7 -11 1676.16 266.774  16
  11  -7 -10 2799.91 333.580  13
  11  -7 -10 2439.25 326.365  16
  11   7 -10 2810.50 314.271  15
  11  -7  -9 9961.68 600.082  13
  11  -7  -9 9503.62 593.226  11
  11   7  -9 9999.94 568.909  15
  11   7  -9 10282.0 585.948  14
  11  -7  -8 134.346 190.920  13
 -11   7   8 428.465 317.109   6
  11  -7  -8 235.276 185.550  11
  11   7  -8 81.3930 137.696  15
  11   7  -8 226.899 167.272  14
  11  -7  -7 400.455 171.232  13
  11  -7  -7 752.910 198.212  11
  11   7  -7 974.533 214.860  15
  11   7  -7 877.845 209.282  14
  11  -7  -6 2032.77 298.504  13
 -11   7   6 2721.14 679.164   6
  11  -7  -6 2332.78 319.755  11
 -11   7   6 3510.00 712.627   5
  11   7  -6 2094.55 271.420  15
  11   7  -6 2156.97 293.811  14
  11  -7  -5 214.620 175.940  13
 -11   7   5-188.201 448.738   6
  11  -7  -5 544.558 210.957  11
 -11   7   5 122.871 393.571   5
  11   7  -5 368.562 130.483  15
  11   7  -5 174.954 152.420  14
  11  -7  -4 441.426 173.990  13
 -11   7   4 274.167 399.714   6
  11  -7  -4 424.369 208.082  11
 -11   7   4-134.405 444.551   5
  11   7  -4 272.198 142.380  15
  11   7  -4-114.798 166.789  14
  11  -7  -3 950.517 195.837  13
 -11   7   3 1541.00 515.672   6
  11  -7  -3 946.352 244.542  11
 -11   7   3 1782.77 623.273   5
  11   7  -3 1188.99 228.557  14
 -11   7   2 44135.1 2394.04   6
  11  -7  -2 43811.1 1405.24  11
 -11   7   2 43107.9 2593.82   5
  11   7  -2 41826.2 1346.95  14
  11   7  -1 514.136 187.634  12
  11  -7  -1 143.580 181.444  11
 -11   7   1-198.823 367.505   6
 -11   7   1-45.8586 480.715   5
  11   7  -1 560.929 179.555  14
 -11   7   0 69874.0 3123.08   6
  11   7   0 66779.7 1828.95  12
  11  -7   0 67848.7 1876.90  11
 -11   7   0 68855.8 3393.02   5
  11   7   1 529.123 196.233  12
  11  -7   1 377.664 203.258  11
 -11   7  -1 221.172 494.957   5
  11   7   2 1773.59 282.385  12
  11  -7   2 2442.02 328.665  11
 -11   7  -2 1534.20 632.548   5
  11   7   3 3239.87 344.919  12
  11  -7   3 4244.99 390.262  11
 -11   7  -3 3905.07 905.778   5
  11   7   4 7038.02 507.700  12
  11  -7   4 6088.40 496.380  11
  11   7   5 19973.8 874.862  12
 -11   7  -5 18870.7 1812.62   5
  11   7   6 5532.85 464.707  12
 -11   7  -6 4570.85 1006.86   5
  11   7   7 12910.5 702.143  12
 -11   7  -7 13641.4 1556.03   5
  11   7   8 98.0240 188.214  12
 -11   7  -8 55.6247 461.158   5
 -11   7  -8 85.7875 225.354  14
  11   7   9 8227.86 566.925  12
 -11   7  -9 7396.51 682.069  14
  11   7  10 455.490 215.215  12
 -11   7 -10 1326.48 306.595  14
  11   7  11 16577.0 791.690  12
 -11   7 -11 15626.8 958.902  14
  11   7  12 735.099 252.497  12
 -11   7 -12 98.2177 272.743  14
 -11   7 -13 2275.23 415.638  14
 -11   7 -14 4968.07 534.089  14
 -11   7 -15 1016.78 322.163  14
 -11   7 -16 4584.96 445.472  14
 -11   7 -17 200.975 221.351  14
 -11   7 -18 2028.73 245.054  14
  11  -9 -14 3894.09 266.307  16
  11  -9 -13 442.070 127.616  13
  11  -9 -13 514.169 141.986  16
  11  -9 -12 13546.7 581.440  16
  11  -9 -12 12865.6 544.061  13
  11  -9 -11 22649.1 813.717  16
  11  -9 -11 21135.8 768.566  13
  11   9 -10 9580.48 492.422  14
  11  -9 -10 9959.43 538.998  16
  11  -9 -10 9884.94 515.617  13
  11  -9  -9 9598.78 559.317  16
  11   9  -9 9744.35 519.859  14
  11  -9  -9 9771.11 529.283  13
  11  -9  -8 1471.94 237.928  13
  11   9  -8 1316.87 247.342  14
  11  -9  -7 311.477 170.166  13
  11  -9  -7 644.600 219.819  11
  11   9  -7 441.343 196.061  14
  11  -9  -6 16356.7 742.679  13
  11  -9  -6 14923.9 758.496  11
  11   9  -6 15714.2 723.803  14
  11  -9  -5 4685.16 446.954  11
  11   9  -5 4184.61 391.436  14
  11  -9  -4 2711.86 322.403  13
  11   9  -4 2369.51 310.067  12
  11  -9  -4 2768.56 362.356  11
  11  -9  -3 2238.52 298.720  13
  11   9  -3 1514.08 276.192  12
  11  -9  -3 1924.37 306.684  11
  11  -9  -2 2055.43 292.072  13
  11   9  -2 2702.32 335.891  12
  11  -9  -2 2180.43 325.202  11
  11  -9  -1 23609.5 912.689  13
  11   9  -1 21969.2 937.400  12
  11  -9  -1 22836.1 977.698  11
  11  -9   0 4253.14 378.427  13
  11   9   0 3148.15 352.611  12
  11  -9   0 3744.33 426.067  11
  11  -9   1 3366.99 330.394  13
  11   9   1 3837.90 396.416  12
  11  -9   1 3898.38 425.475  11
  11   9   2 21448.1 919.098  12
  11  -9   2 22536.5 978.326  11
  11   9   3 16562.8 800.123  12
  11  -9   3 14945.0 783.987  11
  11   9   4 12826.0 697.319  12
  11  -9   4 13216.5 723.186  11
  11   9   5 13782.8 719.617  12
  11  -9   5 15231.3 768.767  11
  11   9   6 2049.53 304.228  12
  11  -9   6 1547.69 290.083  11
  11   9   7 17513.6 796.485  12
  11  -9   7 16399.8 794.050  11
  11   9   8 88.5786 190.691  12
  11  -9   8 147.042 175.821  11
  11   9   9 7653.81 506.755  12
  11  -9   9 7251.59 492.859  11
  11   9  10 1158.58 246.323  12
  11  -9  10 752.733 218.530  11
 -11   9 -10 1206.76 278.242  14
  11   9  11 1039.55 224.865  12
  11  -9  11 1622.31 255.593  11
 -11   9 -11 1401.48 273.447  14
  11  -9  12 24126.8 831.702  11
 -11   9 -12 24814.5 949.218  14
  11  -9  13 334.230 138.811  11
 -11   9 -13 267.309 168.913  14
 -11   9 -14 64922.3 1591.30  14
  11 -11  -9 3449.82 227.862  16
  11 -11  -8 632.483 132.771  16
  11  11  -7 1041.73 148.386  12
  11 -11  -7 1031.50 180.412  16
  11  11  -6 852.485 153.515  12
  11 -11  -6 819.180 181.590  16
  11  11  -5 249.680 131.553  12
  11  11  -4 261.443 120.521  12
  11  11  -3 1605.10 218.686  12
  11 -11  -3 1193.37 216.425  11
  11  11  -2 341.841 148.928  12
  11 -11  -2 325.943 170.105  11
  11  11  -1 4537.99 340.744  12
  11 -11  -1 4664.18 360.320  11
  11  11   0 7189.37 426.765  12
  11 -11   0 7375.45 450.556  11
  11  11   1 9284.03 488.773  12
  11 -11   1 9841.60 516.825  11
  11  11   2 10505.6 519.041  12
  11 -11   2 10423.1 529.306  11
  11  11   3 683.495 180.014  12
  11 -11   3 699.697 173.191  11
  11  11   4 11403.3 528.588  12
  11 -11   4 11764.0 536.481  11
  11  11   5 2288.71 245.233  12
  11 -11   5 2354.78 241.244  11
  11  11   6-65.0787 143.093  12
  11 -11   6 104.279 120.374  11
  11  11   7 5549.96 336.229  12
  11 -11   7 4398.99 284.127  11
  11  11   8 1573.38 182.606  12
  11  11   9 35517.2 900.713  12
  12   0 -22 18395.4 566.353   9
  12   0 -21 135.346 136.840   9
  12   0 -20 26699.1 864.104   9
  12   0 -19 10.2148 183.062   9
  12   0 -18 17312.5 755.756   9
  12   0 -17 123.634 184.692   9
  12   0 -16 19139.6 828.242   9
  12   0 -15 274.590 210.718   9
  12   0 -14 2041.99 298.302   9
  12   0 -13 11.0654 165.842   9
  12   0 -10 861.248 335.841   7
  12   0  -9-31.6392 230.772   7
  12   0  -8 119093. 3218.57   7
  12   0  -7 143.150 209.206   7
  12   0  -6 404865. 8032.40   7
  12   0  -5 326.351 224.553   7
  12   0  -4 271027. 5652.95   7
  12   0  -3 268.312 173.598   7
  12   0  -2 65798.9 1963.73   7
  12   0  -1 1445.17 277.142   7
  12   0   0 12029.6 746.315   7
  12   0   1 361.300 219.893   7
  12   0   2 76854.1 2140.06   7
  12   0   3-55.7679 162.260   7
  12   0   4 8162.27 605.255   7
  12   0   5 47.5167 147.773   7
  12   0   6 25031.9 1098.04   7
  12   0   7 90.7723 154.868   7
  12   0   8 16036.1 883.349   7
  12   0   9-69.7832 149.833   7
  12   0  10 1471.08 306.048   7
  12   0  11 143.496 185.284   7
  12   0  12 1396.91 339.353   7
  12   0  13 49.6004 141.118  10
  12   0  14 39733.7 1253.57  10
  12   0  15 124.807 153.941  10
  12   0  16 13266.5 669.663  10
  12   0  17-284.140 185.518  10
  12   0  18 5746.03 411.569  10
  12   0  19 19.1800 148.339  10
  12   0  20 14508.3 595.358  10
  12   0  21 41.9572 118.443  10
 -12   0 -21 52.8148 145.286  14
  12   0  22 3940.21 234.592  10
 -12   2  21 1631.27 173.407  10
  12   2 -21 1948.59 200.675   9
  12  -2 -21 1816.90 198.735   9
  12  -2 -20 799.408 182.130   9
 -12   2  20 884.297 159.512  10
  12   2 -20 1075.89 185.202   9
  12   2 -19 944.231 210.093   9
  12  -2 -19 1048.62 218.656   9
  12  -2 -19 1166.42 215.344  13
  12   2 -18 12323.8 607.266   9
  12  -2 -18 11956.7 592.375   9
  12  -2 -18 12128.5 601.519  13
  12  -2 -17 896.404 238.865  13
  12   2 -17 961.020 245.525   9
  12  -2 -17 592.409 211.195   9
  12   2 -16 38946.6 1237.36   9
  12  -2 -16 38275.7 1245.06   9
  12  -2 -16 40062.0 1263.33  13
  12   2 -15 25898.3 983.547   9
  12  -2 -15 27004.7 1011.18   9
  12  -2 -15 27860.9 1020.36  13
 -12   2  14 21256.0 1484.26   4
  12   2 -14 21820.9 898.491   9
  12  -2 -14 22940.8 925.811   9
  12  -2 -14 23883.1 944.353  13
 -12   2  13 14768.8 1239.70   4
  12   2 -13 16075.7 750.066   9
  12  -2 -13 16138.8 760.417   9
  12  -2 -13 16514.4 763.677  13
 -12   2  12 4974.34 717.189   4
  12   2 -12 5540.12 431.191   9
  12  -2 -12 6025.27 451.492   9
  12  -2 -12 5320.99 425.287   8
  12  -2 -12 5428.23 426.635  13
  12  -2 -11 124946. 3518.12   7
 -12   2  11 123060. 3946.59   4
  12  -2 -10 747.669 307.730   7
 -12   2  10 689.522 358.999   4
  12  -2  -9 48472.3 1882.17   7
  12  -2  -8 33052.8 1462.48   7
  12   2  -7 10042.1 761.507   7
  12  -2  -7 9174.53 738.096   7
  12   2  -6 41590.2 1587.22   7
  12  -2  -6 40120.7 1587.25   7
  12   2  -5 5006.95 506.042   7
  12  -2  -5 5505.31 557.529   7
  12   2  -4 8257.52 620.121   7
  12  -2  -4 8161.26 645.920   7
  12   2  -3 20282.6 979.626   7
  12  -2  -3 20643.6 1040.64   7
  12   2  -2 5412.50 472.649   7
  12  -2  -2 4588.23 498.826   7
  12   2  -1 1968.33 299.590   7
  12  -2  -1 2320.43 388.429   7
  12   2   0 6445.77 502.461   7
  12  -2   0 6513.43 580.908   7
  12  -2   1 144291. 3467.25   7
  12  -2   2 15737.8 869.566   7
  12  -2   3 60746.2 1931.79   7
  12  -2   4 43170.2 1575.69   7
  12  -2   5 116795. 3018.46   7
  12  -2   6 256.937 222.201   7
  12  -2   7 22260.2 1109.64   7
  12  -2   8 1691.95 324.267   7
  12  -2   9 4728.30 537.775   7
  12  -2  10 14657.1 950.678   7
  12  -2  11 4675.18 562.664   7
  12  -2  12 2006.02 267.647  10
  12   2  12 1677.94 240.021  10
  12  -2  12 2067.69 410.185   7
  12  -2  13 11828.7 910.513   7
  12  -2  13 11718.2 623.544  10
  12   2  13 12127.5 609.328  10
  12  -2  14 257.179 179.087  10
  12   2  14-44.2245 139.389  10
  12  -2  14-65.0831 209.639   7
  12  -2  15 10406.3 595.232  10
  12   2  15 11741.9 610.668  10
  12  -2  16 8809.37 532.929  10
  12   2  16 8248.66 505.360  10
  12  -2  17 1021.04 233.718  10
  12   2  17 975.100 208.991  10
  12  -2  18 474.417 177.069  10
  12   2  18 375.923 160.909  10
  12  -2  19 5772.53 386.119  10
  12   2  19 5452.48 366.223  10
  12  -2  20 14916.3 581.699  10
  12   2  20 14400.4 559.472  10
 -12   2 -20 14069.7 728.911  14
  12  -2  21 23867.6 693.952  10
  12   2  21 22326.9 662.579  10
 -12   4  20 12275.3 513.586  10
  12  -4 -19 3103.43 286.211  13
  12  -4 -18 1668.78 237.444  13
  12   4 -18 2482.23 247.590   9
  12  -4 -17 1439.25 257.072  13
  12   4 -17 1538.71 226.652   9
  12   4 -16 5274.89 397.880   9
  12  -4 -16 4787.91 416.438  13
  12  -4 -15 2896.09 342.249  13
  12   4 -15 2497.87 304.629   9
  12  -4 -14 3090.13 355.590  13
  12  -4 -14 3287.98 343.876  16
  12   4 -14 3480.09 343.705   9
  12   4 -13 15864.4 722.443   9
  12  -4 -13 15419.7 728.167  16
  12  -4 -13 14893.3 738.136  13
  12  -4 -12 3412.87 360.825  13
 -12   4  12 4074.30 724.420   4
  12  -4 -12 3456.79 345.247  16
  12   4 -12 3642.82 346.871   9
  12  -4 -11 49324.1 1462.69  13
 -12   4  11 47072.1 2344.72   4
  12  -4 -11 48105.8 1453.84  16
  12   4 -11 49184.8 1440.24   9
  12  -4 -10 925.057 214.941  13
  12  -4 -10 895.754 296.476   7
  12  -4 -10 771.137 163.363  16
  12   4 -10 1156.17 224.051   9
  12  -4  -9 6923.79 701.499   7
  12  -4  -8 13323.5 931.615   7
 -12   4   7 46.1622 222.535   6
  12  -4  -7 447.310 245.354   7
 -12   4   6 2229.70 445.692   6
  12  -4  -6 2972.31 443.366   7
 -12   4   5 431.008 289.131   6
  12  -4  -5 723.581 267.103   7
 -12   4   4 1210.83 333.319   6
  12  -4  -4 1905.55 357.878   7
 -12   4   4 1692.40 481.361   5
 -12   4   3 1621.99 385.402   6
  12  -4  -3 1255.62 319.899   7
  12  -4  -2 25958.4 1237.64   7
  12  -4  -1 11189.5 804.702   7
  12  -4   0 45196.8 1736.42   7
  12  -4   1 19300.8 1054.16   7
  12  -4   2 3874.48 470.547   7
  12  -4   3 22.5364 238.074   7
  12  -4   4 1367.07 349.990   7
  12  -4   5 11595.3 842.458   7
  12  -4   6 14388.1 944.391   7
  12  -4   7 323.323 208.230   7
  12  -4   8 901.366 293.722   7
  12  -4   9 314.083 254.019   7
  12   4  10 4142.08 391.893  12
  12  -4  10 4464.53 373.986  10
  12  -4  10 3582.60 527.476   7
  12   4  11 186.920 160.390  12
  12  -4  11 114.742 146.562  10
  12  -4  11 105.007 248.632   7
  12  -4  12 22424.5 1268.84   7
  12  -4  12 21473.2 870.121  10
  12  -4  13 4213.51 377.403  10
  12  -4  14 12436.1 638.513  10
  12  -4  15 4408.88 375.841  10
  12  -4  16 20654.5 807.865  10
  12  -4  17 17250.1 708.824  10
 -12   4 -17 20033.2 1071.15  14
  12  -4  18 39176.3 1121.45  10
 -12   4 -18 45068.8 1543.17  14
  12  -4  19 812.771 159.012  10
 -12   4 -19 433.847 253.823  14
  12  -4  20 8121.97 354.566  10
 -12   4 -20 8112.90 500.898  14
 -12   6  19 11842.7 466.906  10
  12  -6 -18 763.526 173.540  13
  12  -6 -17 1813.29 235.841  13
  12  -6 -16 3715.83 339.242  13
  12  -6 -15 14720.1 649.513  16
  12  -6 -15 14324.4 667.394  13
  12  -6 -14 2770.41 342.820  13
  12  -6 -14 3131.96 311.324  16
  12  -6 -13 918.264 256.876  13
  12  -6 -13 717.638 190.624  16
  12  -6 -12 1140.66 266.617  13
  12  -6 -12 1364.94 243.172  16
  12  -6 -11 15354.4 746.069  13
  12  -6 -11 16100.5 756.399  16
  12  -6 -10 1901.61 303.334  13
  12  -6 -10 1883.86 286.984  16
  12  -6  -9 463.151 215.647  13
 -12   6   9 45.9765 258.813   6
  12  -6  -9 271.622 183.056  11
  12  -6  -9 228.900 173.286  16
  12  -6  -8 3653.91 364.494  13
  12  -6  -8 4283.15 391.694  11
 -12   6   8 3518.93 674.498   6
  12  -6  -7 1447.82 268.193  13
 -12   6   7 811.694 407.493   6
  12  -6  -7 1275.33 236.327  11
  12  -6  -6 289.484 180.739  13
 -12   6   6 287.414 240.497   6
  12  -6  -6 306.253 170.136  11
  12   6  -6 268.548 149.978  14
  12  -6  -5 5917.39 446.945  13
  12  -6  -5 5158.74 420.319  11
 -12   6   5 4263.26 722.665   6
 -12   6   5 4887.23 774.480   5
 -12   6   4 488.794 389.509   5
 -12   6   4 36.2345 280.862   6
 -12   6   3 35518.7 2001.16   6
 -12   6   3 37904.9 2305.59   5
 -12   6   2 4288.24 732.959   6
 -12   6   2 3734.68 803.028   5
 -12   6   1 98882.2 3618.49   6
  12  -6  -1 102089. 2952.07   7
 -12   6   1 93908.7 4038.61   5
  12  -6   0-111.437 237.595   7
 -12   6   0-366.570 472.441   5
  12  -6   1 6684.03 702.684   7
 -12   6  -1 6787.70 1110.79   5
  12  -6   2 3786.74 528.956   7
  12  -6   3 14089.3 984.398   7
  12  -6   4 8603.12 771.284   7
  12   6   5 88059.0 2200.85  12
  12  -6   5 90863.9 2825.15   7
  12   6   6 15689.9 758.937  12
  12  -6   6 15383.9 1047.79   7
  12  -6   6 16412.0 754.481  10
  12   6   7 55577.6 1635.29  12
  12  -6   7 57660.2 2199.00   7
  12  -6   7 58873.3 1630.04  10
  12   6   8 1.19300 167.615  12
  12  -6   8-206.322 156.040  10
  12  -6   8 119.794 258.008   7
 -12   6  -8 440.426 219.514  14
  12   6   9 13330.3 706.674  12
  12  -6   9 14877.3 1060.92   7
  12  -6   9 14423.0 702.873  10
 -12   6  -9 11969.1 895.017  14
  12   6  10 252.109 190.160  12
 -12   6 -10 179.142 283.646  14
  12   6  11 1503.50 274.067  12
 -12   6 -11 969.916 360.890  14
  12   6  12 459.600 215.186  12
 -12   6 -12 463.721 318.946  14
 -12   6 -13 529.133 325.525  14
 -12   6 -14 1024.87 390.366  14
 -12   6 -15 12220.9 828.139  14
 -12   6 -16 167.825 265.743  14
 -12   6 -17 14135.7 765.924  14
 -12   6 -18 1174.68 268.311  14
 -12   6 -19 8067.33 435.497  14
  12  -8 -16 1550.26 167.029  13
  12  -8 -15 24.9057 136.035  13
  12  -8 -14 2326.38 233.633  16
  12  -8 -14 2570.93 259.404  13
  12  -8 -13 8244.59 450.414  16
  12  -8 -13 7668.42 444.279  13
  12  -8 -12 158.255 164.894  13
  12  -8 -12 191.569 147.860  16
  12  -8 -11 13856.3 650.116  16
  12   8 -11 14681.4 621.358  15
  12  -8 -11 13721.0 654.370  13
  12  -8 -10 1513.39 267.579  13
  12  -8 -10 1617.23 253.726  16
  12   8 -10 1644.78 235.268  15
  12   8 -10 1489.19 229.666  14
  12  -8  -9 21680.1 866.039  13
  12  -8  -9 22770.8 904.097  16
  12   8  -9 23585.1 859.757  15
  12   8  -9 21660.8 835.964  14
  12  -8  -8 4905.50 413.298  13
  12  -8  -8 4809.11 425.750  11
  12   8  -8 5497.90 426.368  14
  12  -8  -7 1573.14 269.213  13
  12  -8  -7 1521.97 289.148  11
  12   8  -7 1550.94 259.257  14
  12  -8  -6 9928.71 577.935  13
  12  -8  -6 8718.73 580.220  11
  12   8  -6 9659.35 571.173  14
  12  -8  -5 3446.23 360.038  13
  12  -8  -5 3599.56 385.945  11
  12   8  -5 3370.95 355.294  14
  12  -8  -4 9230.22 559.981  13
  12  -8  -4 8648.44 583.705  11
  12   8  -4 9053.08 563.703  14
  12  -8  -3 5308.00 428.527  13
  12   8  -3 5137.01 424.330  12
  12  -8  -3 4838.04 441.412  11
  12  -8  -2 9935.05 582.208  13
  12   8  -2 9035.21 567.109  12
  12  -8  -2 8654.32 580.614  11
  12   8  -1 37567.8 1246.05  12
  12  -8  -1 33114.4 1228.07  11
  12   8   0 2157.98 322.254  12
  12  -8   0 1956.66 315.287  11
  12   8   1 39470.4 1297.96  12
  12  -8   1 37946.4 1323.49  11
  12   8   2 867.842 210.791  12
  12  -8   2 1030.59 259.471  11
  12   8   3 322.009 172.002  12
  12  -8   3 18.2748 200.707  11
  12   8   4 146.880 164.993  12
  12  -8   4 327.117 192.168  11
  12   8   5 6674.51 500.649  12
  12  -8   5 7070.49 528.810  11
  12   8   6 1488.77 278.929  12
  12  -8   6 1470.22 286.472  11
  12   8   7 6908.97 502.672  12
  12  -8   7 7499.55 540.736  11
  12   8   8 12229.1 659.486  12
  12  -8   8 12462.7 684.311  11
  12   8   9 2959.16 353.822  12
  12  -8   9 3398.48 380.872  11
  12   8  10 10870.3 610.630  12
  12  -8  10 10767.5 618.896  11
 -12   8 -10 10867.4 727.340  14
  12   8  11 388.161 192.593  12
  12  -8  11 430.879 201.840  11
 -12   8 -11 261.650 226.135  14
  12   8  12 15725.4 695.782  12
  12  -8  12 15204.0 688.697  11
 -12   8 -12 15771.6 827.053  14
  12  -8  13 24.5716 157.821  11
 -12   8 -13 229.295 212.791  14
  12  -8  14 34151.2 1009.85  11
 -12   8 -14 35912.5 1190.57  14
  12  -8  15 5480.61 325.925  11
 -12   8 -15 5588.25 424.937  14
 -12   8 -16 11047.0 514.852  14
  12 -10 -11 56373.0 1273.33  16
  12 -10 -10 8857.40 414.689  16
  12 -10  -9 22280.9 735.932  16
  12 -10  -8 10220.5 491.673  16
  12 -10  -7 270.108 141.829  16
  12  10  -6 12460.7 544.943  12
  12  10  -5 1545.18 224.505  12
  12 -10  -5 1394.97 262.441  11
  12  10  -4 5725.13 392.520  12
  12 -10  -4 6319.79 457.899  11
  12  10  -3 1763.39 248.604  12
  12 -10  -3 2105.83 289.793  11
  12  10  -2-50.7874 160.941  12
  12 -10  -2 99.4708 178.382  11
  12  10  -1 11653.3 596.447  12
  12 -10  -1 12456.1 650.915  11
  12  10   0 2084.17 270.851  12
  12 -10   0 2510.87 319.853  11
  12  10   1 10139.9 555.927  12
  12 -10   1 10861.5 599.559  11
  12  10   2 314.770 178.660  12
  12 -10   2 30.8607 180.041  11
  12  10   3 22600.5 858.925  12
  12 -10   3 23198.1 896.421  11
  12  10   4 4875.20 388.889  12
  12 -10   4 5115.05 415.752  11
  12  10   5 34512.6 1091.36  12
  12 -10   5 36515.2 1143.34  11
  12  10   6 5205.07 385.964  12
  12 -10   6 5385.99 397.902  11
  12  10   7 7672.18 456.069  12
  12 -10   7 7744.31 461.479  11
  12  10   8 2277.76 265.869  12
  12 -10   8 2442.17 264.523  11
  12  10   9 12895.6 556.377  12
  12 -10   9 12976.1 545.680  11
  12  10  10 1071.57 189.091  12
  12 -10  10 961.533 160.536  11
  13   1 -21 1011.30 163.801   9
  13  -1 -21 877.992 155.465   9
  13   1 -20 2104.91 233.604   9
  13  -1 -20 2001.35 222.157   9
  13   1 -19 482.856 181.425   9
  13  -1 -19 656.126 196.361   9
  13   1 -18 1774.98 275.295   9
  13  -1 -18 1969.55 278.256   9
  13  -1 -18 1807.02 244.665  13
  13   1 -17 3898.52 375.453   9
  13  -1 -17 3924.27 369.777   9
  13  -1 -17 4164.86 350.635  13
  13  -1 -16 2584.94 298.365  13
  13  -1 -16 1854.30 285.887   9
  13   1 -16 2031.00 292.085   9
  13   1 -15 19523.2 830.280   9
  13  -1 -15 19064.5 832.084   9
  13  -1 -15 20173.5 842.024  13
  13  -1 -14 269.162 158.253  13
  13   1 -14 236.052 178.944   9
  13  -1 -14 299.729 206.556   9
  13   1 -13 23636.9 932.567   9
  13  -1 -13 23907.8 947.174   9
 -13   1  12 3286.15 592.579   4
  13   1 -12 3424.17 361.445   9
  13  -1 -12 3329.74 355.237   9
  13  -1 -12 3376.45 346.662   8
 -13   1  11 208.134 270.606   4
  13  -1 -10 12506.1 944.259   7
 -13   1  10 12381.3 1065.82   4
  13   1  -9 29197.4 1441.83   7
  13  -1  -9 30817.5 1467.90   7
 -13   1   9 29909.8 1655.65   4
  13   1  -8 19543.7 1131.68   7
  13  -1  -8 21287.9 1175.60   7
  13   1  -7 34698.7 1484.74   7
  13  -1  -7 33231.3 1468.20   7
  13   1  -6 6533.51 618.203   7
  13  -1  -6 7381.54 658.919   7
  13   1  -5 85388.4 2450.67   7
  13  -1  -5 80157.1 2437.33   7
  13   1  -4 23572.9 1116.90   7
  13  -1  -4 22888.9 1128.40   7
  13   1  -3 13180.5 808.882   7
  13  -1  -3 12687.2 815.871   7
  13   1  -2 47515.1 1630.97   7
  13  -1  -2 45996.9 1640.56   7
  13   1  -1 3416.06 394.483   7
  13  -1  -1 3170.59 424.891   7
  13   1   0 7545.44 576.512   7
  13  -1   0 7567.57 628.886   7
  13   1   1 94714.0 2477.15   7
  13  -1   1 88030.5 2521.72   7
  13   1   2 506.456 225.025   7
  13  -1   2 679.518 236.614   7
  13   1   3 59649.7 1834.21   7
  13  -1   3 52357.1 1783.00   7
  13   1   4 14825.9 810.710   7
  13  -1   4 13503.9 827.343   7
  13   1   5 26352.9 1129.28   7
  13  -1   5 24710.5 1170.31   7
  13   1   6 535.508 217.288   7
  13  -1   6 271.029 186.211   7
  13  -1   7 8471.26 675.248   7
  13  -1   8 2790.15 409.249   7
  13  -1   9 15090.8 955.012   7
  13  -1  10 1279.22 286.098   7
  13  -1  11 381.794 255.694   7
  13  -1  12 9840.59 804.717   7
  13  -1  12 9597.39 553.371  10
  13   1  12 10638.4 569.906  10
  13  -1  13 624.812 161.077  10
  13   1  13 903.294 201.951  10
  13  -1  13 842.718 295.560   7
  13  -1  14 508.864 187.134  10
  13   1  14 769.238 191.003  10
  13  -1  14 86.8338 251.166   7
  13  -1  15 753.067 216.184  10
  13   1  15 1014.30 213.985  10
  13  -1  16 6763.71 462.013  10
  13   1  16 6550.70 449.041  10
  13  -1  17 715.167 211.023  10
  13   1  17 528.250 177.213  10
  13  -1  18 5142.15 388.214  10
  13   1  18 4631.22 361.967  10
  13  -1  19 6282.42 394.314  10
  13   1  19 6148.91 385.331  10
  13  -1  20 2893.67 249.035  10
  13   1  20 2894.12 247.666  10
  13  -1  21 23226.5 667.613  10
  13   1  21 22892.3 651.325  10
 -13   3  20 702.387 148.935  10
  13   3 -20 942.546 149.968   9
  13  -3 -20 876.807 148.577   9
  13   3 -19 2863.42 252.687   9
  13  -3 -19 3261.27 264.707   9
  13  -3 -19 3914.59 308.917  13
  13  -3 -18 1515.28 237.542  13
  13   3 -18 1556.99 223.296   9
  13  -3 -18 1759.53 227.283   9
  13   3 -17 63528.0 1594.44   9
  13  -3 -17 62261.6 1574.63   9
  13  -3 -17 61156.5 1611.54  13
  13  -3 -16 281.066 176.673  13
  13   3 -16 491.623 209.875   9
  13  -3 -16 496.142 196.883   9
  13   3 -15 107194. 2485.58   9
  13  -3 -15 110130. 2494.28   9
  13  -3 -15 110380. 2534.61  13
  13  -3 -14 381.320 218.603  13
  13   3 -14 323.926 183.182   9
  13  -3 -14 479.286 173.518   9
 -13   3  13 75036.7 2980.41   4
  13   3 -13 76874.4 1974.73   9
  13  -3 -13 79003.8 1978.47   9
  13  -3 -13 79347.3 2011.80  13
  13  -3 -12 21449.9 884.212  13
 -13   3  12 19782.7 1432.25   4
  13   3 -12 21741.3 878.580   9
  13  -3 -12 21653.4 881.917   8
  13  -3 -11 31931.8 1104.89  13
  13  -3 -11 30639.9 1521.89   7
 -13   3  11 29080.0 1749.55   4
  13   3 -11 30454.6 1068.79   9
  13  -3 -11 30656.9 1077.40   8
  13  -3 -10 18460.0 1135.92   7
  13  -3  -9 1049.32 348.229   7
  13  -3  -8 10816.9 848.259   7
  13  -3  -7 5752.54 614.298   7
  13  -3  -6 282.585 234.505   7
  13  -3  -5 57371.1 1999.93   7
  13  -3  -4 8560.88 709.065   7
 -13   3   3 47459.4 1884.16   6
  13  -3  -3 49186.5 1780.89   7
  13  -3  -2 14983.9 924.152   7
  13  -3  -1 27748.1 1281.80   7
  13  -3   0 3989.69 501.877   7
  13  -3   1 27319.5 1281.26   7
  13  -3   2 31174.1 1371.12   7
  13  -3   3 66533.1 2147.07   7
  13  -3   4 26995.9 1287.68   7
  13  -3   5 64382.9 2181.34   7
  13  -3   6 1929.04 389.060   7
  13  -3   7 77069.5 2466.99   7
  13  -3   8 1121.59 309.670   7
  13  -3   9 6892.18 673.842   7
  13  -3  10 763.034 191.091  10
  13  -3  10 611.035 297.164   7
  13  -3  11 3056.69 315.434  10
  13  -3  11 3141.30 481.475   7
  13  -3  12 8692.62 775.768   7
  13  -3  12 7768.00 502.709  10
  13  -3  13 2440.18 297.599  10
  13  -3  13 2202.12 443.810   7
  13  -3  14 32699.3 1113.63  10
  13  -3  15 1774.87 257.935  10
  13   3  15 2416.03 266.190  10
  13  -3  16 13472.4 643.680  10
  13   3  16 13952.1 623.773  10
  13  -3  17 2045.30 258.689  10
  13   3  17 1981.59 247.061  10
  13  -3  18 7474.01 426.789  10
  13   3  18 7393.35 401.383  10
  13  -3  19 4641.81 312.487  10
  13   3  19 4164.85 277.403  10
 -13   3 -19 5220.47 504.727  14
  13  -3  20 743.934 144.780  10
  13   3  20 620.964 115.961  10
 -13   3 -20 986.120 252.933  14
 -13   5  19 6428.08 358.217  10
  13  -5 -19 5995.22 331.181  13
  13  -5 -18 26520.3 821.516  13
  13  -5 -17 25101.8 846.836  13
  13  -5 -16 10924.8 573.809  13
  13  -5 -15 77755.2 1923.90  13
  13  -5 -14 5725.92 410.150  16
  13  -5 -14 5238.37 430.682  13
  13  -5 -13 33333.7 1110.84  16
  13  -5 -13 32670.7 1120.06  13
  13  -5 -12 22091.3 905.925  13
  13  -5 -12 22495.4 883.866  16
  13  -5 -11 58901.8 1685.66  13
  13  -5 -11 64240.6 1710.79  16
  13  -5 -10 31981.0 1136.38  13
  13  -5 -10 34089.6 1149.94  16
  13  -5  -9 3971.51 376.993  13
  13  -5  -9 3900.93 366.631  16
  13  -5  -8 52424.4 1509.60  13
  13  -5  -8 52958.0 2025.44   7
  13  -5  -8 51229.0 1503.93  16
  13  -5  -7 276.387 185.084  13
 -13   5   7 937.767 390.655   6
  13  -5  -7 1218.66 329.299   7
  13  -5  -6 28939.2 1432.51   7
 -13   5   6 30348.8 1669.45   6
 -13   5   5-30.9951 228.755   6
  13  -5  -5 590.717 256.949   7
 -13   5   4 46685.2 2160.69   6
  13  -5  -4 46055.0 1838.85   7
 -13   5   4 48144.3 2479.56   5
  13  -5  -3 4465.42 547.054   7
 -13   5   3 3760.05 601.098   6
 -13   5   3 3979.64 795.646   5
 -13   5   2 105433. 3502.43   6
  13  -5  -2 103249. 2984.39   7
 -13   5   2 104981. 4056.91   5
  13  -5  -1 369.337 234.176   7
  13  -5   0 78266.8 2522.38   7
  13  -5   1 19630.7 1158.11   7
  13  -5   2 64133.8 2251.25   7
  13  -5   3 30101.2 1451.50   7
  13  -5   4 1662.27 379.463   7
  13  -5   5 27868.3 1402.04   7
  13  -5   6 6149.47 664.280   7
  13   5   7 12860.0 666.459  12
  13  -5   7 13564.0 999.622   7
  13  -5   7 13924.2 671.783  10
  13   5   8 773.191 208.888  12
  13  -5   8 260.521 164.199  10
  13  -5   8 248.916 241.650   7
  13   5   9 337.997 187.486  12
  13  -5   9 138.511 142.026  10
  13  -5   9-145.176 262.835   7
  13   5  10 8303.56 551.403  12
  13  -5  10 8812.97 826.573   7
  13  -5  10 8881.00 544.548  10
  13   5  11 1108.45 256.813  12
  13  -5  11 929.597 220.335  10
  13  -5  12 75353.5 1921.01  10
  13  -5  13 11823.3 600.231  10
 -13   5 -13 3426.66 621.773  14
  13  -5  14 55822.2 1535.52  10
 -13   5 -14 61166.5 2112.52  14
  13  -5  15 3469.41 312.429  10
 -13   5 -15 3067.36 520.894  14
  13  -5  16 2919.98 277.173  10
 -13   5 -16 2834.87 458.837  14
  13  -5  17 8480.01 424.989  10
 -13   5 -17 9923.62 693.376  14
  13  -5  18 666.904 130.955  10
 -13   5 -18 852.920 263.563  14
 -13   5 -19 8697.23 502.200  14
  13  -7 -17 3430.16 238.471  13
  13  -7 -16 394.501 153.067  13
  13  -7 -15 9903.45 484.692  13
  13  -7 -14 567.367 193.344  13
  13  -7 -14 467.006 148.875  16
  13  -7 -13 12589.1 579.953  16
  13  -7 -13 11938.4 592.589  13
  13  -7 -12 15537.8 685.234  16
  13  -7 -12 15701.9 701.532  13
  13  -7 -11 5429.88 434.716  13
  13  -7 -11 6096.59 435.268  16
  13  -7 -10 70713.0 1849.85  13
  13  -7 -10 72053.0 1853.04  16
  13  -7  -9 1258.36 276.245  13
  13  -7  -9 1674.46 255.102  16
  13  -7  -8 133846. 3054.21  13
  13  -7  -8 136986. 3072.23  11
  13  -7  -7 2245.22 295.266  13
  13  -7  -7 1580.23 272.783  11
  13   7  -7 1673.88 251.789  14
  13  -7  -6 43389.4 1358.84  13
  13  -7  -6 43266.0 1372.45  11
  13   7  -6 45318.8 1374.88  14
  13  -7  -5-30.8774 175.816  13
 -13   7   5 431.988 418.941   6
  13  -7  -5 292.664 170.242  11
  13   7  -5 528.819 167.501  14
  13  -7  -4 4981.42 409.576  13
  13  -7  -4 4075.91 393.538  11
 -13   7   4 4499.61 777.208   6
 -13   7   4 3470.33 746.499   5
  13  -7  -3 1337.77 257.655  13
 -13   7   3 970.703 466.718   6
  13  -7  -3 867.306 234.204  11
 -13   7   3 1211.98 524.479   5
 -13   7   2 33502.4 2066.61   6
  13  -7  -2 30658.2 1132.64  11
 -13   7   2 32654.4 2278.58   5
 -13   7   1 11673.9 1242.91   6
  13  -7  -1 13091.0 700.110  11
 -13   7   1 11896.4 1444.99   5
 -13   7   0 40734.2 2326.30   6
  13  -7   0 39151.4 1306.78  11
 -13   7   0 38603.3 2598.08   5
 -13   7  -1 8194.09 1065.28   6
  13   7   1 7509.62 507.738  12
  13  -7   1 7174.23 523.353  11
 -13   7  -1 7862.33 1242.69   5
  13   7   2 13202.3 686.347  12
  13  -7   2 13366.3 709.620  11
 -13   7  -2 14004.9 1633.22   5
  13   7   3 7598.82 518.840  12
  13  -7   3 8060.61 554.263  11
 -13   7  -3 7163.79 1226.34   5
  13   7   4 61.9301 154.813  12
  13  -7   4 718.620 217.996  11
 -13   7  -4-382.273 642.210   5
  13   7   5 20455.7 877.613  12
  13  -7   5 20373.1 904.066  11
 -13   7  -5 19725.8 1960.62   5
  13   7   6 1362.11 273.259  12
  13   7   7 1229.57 250.088  12
  13   7   8 335.662 197.226  12
  13   7   9 5593.68 446.159  12
 -13   7  -9 4862.38 541.591  14
  13   7  10 26034.8 997.169  12
 -13   7 -10 26983.1 1243.73  14
  13   7  11 7022.73 482.407  12
 -13   7 -11 7536.11 643.625  14
 -13   7 -12 54707.1 1821.94  14
 -13   7 -13 4210.21 482.813  14
 -13   7 -14 13854.7 776.468  14
 -13   7 -15 4593.22 447.478  14
  13  -7  16 1292.17 189.457  11
 -13   7 -16 1852.77 287.901  14
  13  -7  17 4809.12 268.580  11
 -13   7 -17 5121.44 356.927  14
  13  -9 -13 6620.10 313.035  16
  13  -9 -13 6616.99 315.850  13
  13  -9 -12 1382.57 182.363  13
  13  -9 -12 1400.54 177.122  16
  13  -9 -11 28484.0 852.700  16
  13  -9 -11 28730.2 855.344  13
  13  -9 -10 12075.1 540.709  16
  13  -9 -10 12510.6 544.249  13
  13  -9  -9 26.4083 154.621  13
  13  -9  -9 105.705 131.799  16
  13  -9  -8 3213.30 300.557  13
  13  -9  -8 3091.38 297.325  16
  13  -9  -7 395.583 171.653  13
  13  -9  -7 248.793 178.893  11
  13  -9  -7 418.389 166.641  16
  13  -9  -6 1019.31 231.004  13
  13  -9  -6 1012.95 243.088  11
  13  -9  -5 266.580 164.389  13
  13  -9  -5 389.937 195.787  11
  13  -9  -4 2521.03 308.882  13
  13  -9  -4 2534.09 314.446  11
  13  -9  -3 136.297 164.756  13
  13   9  -3 363.878 166.607  12
  13  -9  -3-72.5198 218.339  11
  13  -9  -2 797.691 222.431  13
  13   9  -2 355.809 179.110  12
  13  -9  -2 449.198 223.828  11
  13  -9  -1 2311.95 280.706  13
  13   9  -1 2364.67 304.038  12
  13  -9  -1 2284.50 324.064  11
  13  -9   0 5171.34 396.928  13
  13   9   0 5511.82 432.562  12
  13  -9   0 4870.44 432.785  11
  13  -9   1 37501.1 1158.04  13
  13   9   1 35395.8 1169.09  12
  13  -9   1 34463.7 1204.99  11
  13   9   2 4475.03 400.877  12
  13  -9   2 4217.94 410.860  11
  13   9   3 32963.0 1117.65  12
  13  -9   3 34822.2 1189.46  11
  13   9   4 2402.03 300.815  12
  13  -9   4 3185.87 360.570  11
  13   9   5 16242.4 734.809  12
  13  -9   5 17448.6 783.201  11
  13   9   6 7834.56 494.517  12
  13  -9   6 8167.38 528.758  11
  13   9   7 20267.4 811.431  12
  13  -9   7 21862.7 862.393  11
  13   9   8 8238.08 492.652  12
  13  -9   8 8622.47 521.806  11
  13   9   9 2840.18 288.917  12
  13  -9   9 3336.87 324.028  11
  13   9  10 633.673 175.053  12
  13  -9  10 967.246 193.364  11
  13  -9  11 1073.32 197.508  11
  13  -9  12 264.039 145.111  11
  13  -9  13 4603.21 271.703  11
  13 -11  -6 951.193 137.133  16
  13 -11  -5 1906.74 190.834  16
  13 -11  -4 1331.20 172.963  16
  13  11  -3 2805.49 211.370  12
  13  11  -2 2649.44 215.954  12
  13 -11  -2 3738.79 286.160  11
  13  11  -1 2769.87 223.269  12
  13 -11  -1 3327.03 280.774  11
  13  11   0 5739.35 319.993  12
  13 -11   0 6171.70 369.992  11
  13  11   1 7949.33 386.373  12
  13 -11   1 8966.59 437.953  11
  13  11   2 5636.47 327.561  12
  13 -11   2 6281.31 366.104  11
  13  11   3 859.849 158.949  12
  13 -11   3 966.550 172.663  11
  13  11   4 3283.24 243.752  12
  13 -11   4 3498.34 260.170  11
  13  11   5 583.006 132.357  12
  13 -11   5 553.567 127.636  11
  13  11   6 211.458 108.694  12
  14   0 -21-84.5700 107.183   9
  14   0 -20 211.405 135.816   9
  14   0 -19-110.313 140.605   9
  14   0 -18 2115.80 282.476   9
  14   0 -17-63.1927 192.100   9
  14   0 -16 699.265 231.048   9
  14   0 -15 127.690 185.368   9
  14   0 -14 39160.8 1254.97   9
  14   0 -13-74.5018 182.214   9
  14   0 -12 39990.9 1273.21   9
  14   0 -12 39342.4 1280.66   8
  14   0 -11 235.734 187.015   8
  14   0 -11-87.8635 156.422   9
  14   0 -10 78901.4 2629.77   7
  14   0  -9-67.7132 271.432   7
  14   0  -8 62365.5 2201.78   7
  14   0  -7 176.468 198.372   7
  14   0  -6 82972.5 2541.69   7
  14   0  -5 326.932 226.399   7
  14   0  -4 151474. 3723.19   7
  14   0  -3 255.277 221.672   7
  14   0  -2 359406. 7253.17   7
  14   0  -1-159.932 205.457   7
  14   0   0 139913. 3425.73   7
  14   0   1 599.739 246.753   7
  14   0   2 111063. 2959.95   7
  14   0   3-31.8091 176.829   7
  14   0   4 77222.8 2288.84   7
  14   0   5 50.0810 165.481   7
  14   0   6 246804. 5349.76   7
  14   0   7-344.251 260.657   7
  14   0   8 144575. 3695.85   7
  14   0   9-2.08022 178.754   7
  14   0  10 30004.6 1413.28   7
  14   0  11 220.292 146.471  10
  14   0  12 5213.85 406.900  10
  14   0  13-117.963 152.799  10
  14   0  14 879.798 224.110  10
  14   0  15 121.752 151.547  10
  14   0  16 1228.53 225.819  10
  14   0  17 332.662 171.959  10
  14   0  18 6152.24 401.188  10
  14   0  19-84.6041 119.867  10
  14   0  20 2596.52 231.578  10
  14   0  21 105.615 88.8037  10
  14   2 -20 2820.57 225.634   9
  14  -2 -20 2607.57 215.054   9
  14   2 -19 34155.4 944.640   9
  14  -2 -19 32532.1 923.585   9
  14  -2 -18-134.223 151.427  13
  14   2 -18 66.5124 152.991   9
  14  -2 -18 128.810 145.631   9
  14   2 -17 28522.8 965.909   9
  14  -2 -17 28706.9 961.761   9
  14   2 -16 3891.71 354.295   9
  14  -2 -16 4157.78 363.807   9
  14  -2 -16 3866.90 356.162  13
  14   2 -15 26184.2 958.806   9
  14  -2 -15 26686.0 968.674   9
  14  -2 -15 27596.7 984.852  13
  14   2 -14 43168.9 1344.21   9
  14  -2 -14 45417.1 1360.90   9
  14  -2 -14 46587.6 1373.49  13
 -14   2  13 2458.73 488.292   4
  14   2 -13 2983.88 332.933   9
  14  -2 -13 3071.88 339.152   9
  14  -2 -13 3219.01 348.966  13
  14  -2 -12 3137.73 341.292   8
  14  -2 -12 3214.40 344.108  13
 -14   2  12 2301.24 524.424   4
  14   2 -12 3164.69 340.592   9
  14  -2 -12 2557.87 309.290   9
  14  -2 -11 84228.0 2080.41  13
  14  -2 -11 82775.3 2731.04   7
 -14   2  11 75263.9 2939.57   4
  14   2 -11 84156.0 2072.49   9
  14  -2 -11 83367.6 2063.88   9
  14  -2 -11 83569.0 2083.39   8
  14  -2 -10 4221.55 576.471   7
 -14   2  10 3706.83 632.821   4
  14   2 -10 4981.77 395.057   9
  14   2 -10 4498.74 403.634   8
  14  -2 -10 5217.43 411.854   8
  14  -2  -9 562.882 231.344   7
  14  -2  -8 3910.80 542.503   7
  14   2  -7 10688.5 828.826   7
  14  -2  -7 9446.93 790.088   7
  14   2  -6 22076.7 1193.97   7
  14  -2  -6 22453.9 1197.90   7
  14   2  -5 1525.22 303.421   7
  14  -2  -5 1940.67 382.967   7
  14   2  -4 85425.0 2489.76   7
  14  -2  -4 84705.6 2544.73   7
  14   2  -3 7737.13 625.566   7
  14  -2  -3 7744.22 672.576   7
  14   2  -2 139005. 3362.41   7
  14  -2  -2 131533. 3414.99   7
  14  -2  -1 67759.9 2178.27   7
  14  -2   0 47109.2 1770.96   7
  14  -2   1 163794. 3993.07   7
  14  -2   2 3087.73 449.252   7
  14  -2   3 311977. 6535.24   7
  14  -2   4 3220.55 461.232   7
  14  -2   5 53665.8 1913.28   7
  14  -2   6 51773.8 1927.16   7
  14  -2   7 11347.6 852.451   7
  14  -2   8 40852.2 1718.01   7
  14  -2   9 1768.09 380.315   7
  14  -2  10 27958.9 1425.82   7
  14  -2  10 30043.6 1026.35  10
  14  -2  11 1842.16 261.339  10
  14  -2  11 1630.92 365.981   7
  14  -2  12 1501.18 241.819  10
  14   2  12 1336.83 216.176  10
  14  -2  12 1688.93 422.529   7
  14  -2  13 2778.00 314.903  10
  14   2  13 2585.42 294.865  10
  14  -2  14 4527.23 392.835  10
  14   2  14 4884.82 389.382  10
  14  -2  15 14452.5 684.527  10
  14   2  15 15184.3 675.114  10
  14  -2  16 403.961 182.813  10
  14   2  16 480.539 175.425  10
  14  -2  17 5737.75 400.631  10
  14   2  17 5799.16 389.211  10
  14  -2  18 5275.63 361.480  10
  14   2  18 4986.50 333.096  10
  14  -2  19 23115.2 750.824  10
  14   2  19 21411.3 697.270  10
  14  -2  20-63.9061 116.981  10
  14   2  20 306.290 110.668  10
 -14   2 -20-141.130 196.238  14
  14  -4 -19 5877.99 329.270  13
  14   4 -18 3644.68 256.856   9
  14  -4 -18 3192.09 270.135  13
  14   4 -17 11226.6 499.265   9
  14  -4 -17 10543.7 523.571  13
  14   4 -16 16929.4 665.514   9
  14  -4 -16 15966.8 687.394  13
  14  -4 -15 2313.57 295.372  13
  14   4 -15 2425.74 279.984   9
  14  -4 -14 654.060 226.873  13
  14   4 -14 753.653 219.584   9
  14  -4 -13 797.552 235.146  13
  14   4 -13 537.870 190.657   9
  14  -4 -12 11696.2 631.716  13
  14   4 -12 10964.9 595.742   9
  14  -4 -11 17445.0 781.902  13
 -14   4  11 16471.8 1306.62   4
  14   4 -11 17129.4 755.419   9
  14  -4 -10 10963.6 604.235  13
  14  -4 -10 9211.78 833.603   7
  14   4 -10 10265.3 575.092   9
  14  -4  -9 17304.5 775.931  13
  14  -4  -9 17968.2 1131.03   7
  14   4  -9 17639.0 763.850   9
  14  -4  -8 97606.6 2320.62  13
  14  -4  -8 93024.8 2915.84   7
  14   4  -8 99639.1 2306.13   9
  14  -4  -7 28781.2 1427.50   7
  14  -4  -6 30153.3 1440.25   7
  14  -4  -5 27938.4 1375.10   7
  14  -4  -4 34043.5 1525.82   7
 -14   4   3 5756.99 708.430   6
  14  -4  -3 6741.63 643.633   7
 -14   4   2 13858.4 1089.40   6
  14  -4  -2 16074.3 1011.94   7
  14  -4  -1 1696.81 387.358   7
  14  -4   0 64292.9 2218.54   7
  14  -4   1 31135.6 1474.87   7
  14  -4   2 45200.5 1808.09   7
  14  -4   3 39363.8 1669.98   7
  14  -4   4 27084.9 1355.47   7
  14  -4   5-207.413 265.934   7
  14  -4   6 839.485 322.523   7
  14  -4   7 239.886 259.937   7
  14   4   8 268.016 137.283  12
  14  -4   8 291.173 170.352  10
  14  -4   8 414.929 264.985   7
  14   4   9 281.901 150.684  12
  14  -4   9 16.7987 148.336  10
  14  -4   9 125.823 263.857   7
  14   4  10 35531.6 1190.93  12
  14  -4  10 34382.0 1672.03   7
  14  -4  10 35517.0 1166.07  10
  14  -4  11 11777.0 942.723   7
  14  -4  11 12110.8 636.011  10
  14  -4  12 60381.8 1647.89  10
  14  -4  13 29238.9 1025.95  10
  14  -4  14 16014.3 716.374  10
  14  -4  15 9012.71 518.642  10
  14  -4  16 227.939 149.405  10
 -14   4 -16-192.758 345.469  14
  14  -4  17 121.575 129.255  10
 -14   4 -17-205.832 289.969  14
  14  -4  18 1528.37 194.139  10
 -14   4 -18 890.980 306.338  14
 -14   4 -19 877.945 256.365  14
  14  -4  19 483.135 123.179  10
  14  -6 -18 1366.47 150.211  13
  14  -6 -17 3478.78 262.157  13
  14  -6 -16 326.823 144.787  13
  14  -6 -15 10492.0 521.405  13
  14  -6 -14-66.0664 178.123  13
  14  -6 -14 63.5466 129.589  16
  14  -6 -13 1853.41 283.520  13
  14  -6 -13 1947.68 248.495  16
  14  -6 -12 21.1528 193.162  13
  14  -6 -12 164.174 134.292  16
  14  -6 -11 631.806 229.178  13
  14  -6 -11 657.711 160.811  16
  14  -6 -10 629.576 242.455  13
  14  -6 -10 457.360 165.744  16
  14  -6  -9 70411.4 1890.31  13
  14  -6  -9 75877.6 1903.89  16
  14  -6  -8 480.659 205.041  13
  14  -6  -8 724.817 196.027  11
  14  -6  -8 541.694 185.888  16
  14  -6  -7 73074.1 1934.83  13
  14  -6  -7 77799.2 1959.27  11
  14  -6  -6 5011.78 413.439  13
  14  -6  -6 5005.68 412.091  11
 -14   6   6 4638.33 735.536   6
  14  -6  -5 8838.96 538.527  13
  14  -6  -5 8573.25 540.306  11
 -14   6   5 7107.82 873.056   6
  14  -6  -4 3392.19 340.316  13
 -14   6   4 2498.85 556.896   6
  14  -6  -4 2552.97 302.924  11
 -14   6   3 1281.42 413.732   6
  14  -6  -3 1129.84 244.913  11
  14  -6  -3 1136.94 306.027   7
 -14   6   3 1644.61 610.848   5
 -14   6   2 10116.6 1067.85   6
  14  -6  -2 9760.56 816.757   7
  14  -6  -2 10659.7 604.281  11
 -14   6   2 11500.1 1371.95   5
  14  -6  -1 6265.83 462.305  11
 -14   6   1 4829.89 804.685   6
  14  -6  -1 4722.50 587.759   7
 -14   6   1 5673.28 1039.59   5
  14  -6   0 2805.92 330.271  11
 -14   6   0 3429.84 689.154   6
  14  -6   0 1850.52 397.873   7
 -14   6   0 3523.53 873.164   5
  14  -6   1 189.021 157.181  11
  14  -6   1 242.075 220.740   7
  14  -6   2 2004.96 289.085  11
  14  -6   2 1916.14 412.748   7
  14  -6   3 919.307 220.645  11
  14  -6   3 1064.79 321.871   7
  14  -6   4 1473.97 256.041  10
  14  -6   4 859.662 333.924   7
  14   6   5 5377.78 424.947  12
  14  -6   5 6116.12 680.853   7
  14  -6   5 5994.33 444.045  10
  14   6   6 5272.17 432.571  12
  14  -6   6 5575.71 429.314  10
  14  -6   6 5103.90 633.221   7
  14   6   7 1959.99 284.617  12
  14  -6   7 2155.09 288.243  10
  14  -6   7 2401.97 461.239   7
  14   6   8 9040.31 564.351  12
  14  -6   8 10629.4 589.985  10
  14   6   9 1871.72 277.865  12
  14  -6   9 2350.18 292.204  10
 -14   6  -9 2367.48 453.009  14
  14   6  10 4728.47 413.858  12
  14  -6  10 6118.24 439.870  10
 -14   6 -10 4556.77 577.465  14
  14   6  11 12535.3 659.390  12
  14  -6  11 13573.4 649.321  10
 -14   6 -11 13436.5 916.646  14
  14  -6  12 2028.77 272.281  10
 -14   6 -12 1227.11 381.662  14
  14  -6  13 21787.3 802.966  10
 -14   6 -13 22129.3 1124.13  14
  14  -6  14 1686.31 219.975  10
 -14   6 -14 1101.06 336.481  14
 -14   6 -15 575.569 310.002  14
 -14   6 -16-23.2178 218.674  14
 -14   6 -17 9800.88 564.163  14
  14  -8 -14 1373.75 182.434  13
  14  -8 -13 599.286 164.573  13
  14  -8 -13 695.045 136.503  16
  14  -8 -12 1481.06 209.395  13
  14  -8 -12 1858.17 201.087  16
  14  -8 -11 4517.76 327.910  16
  14  -8 -11 4854.27 363.775  13
  14  -8 -10 20519.7 760.384  16
  14  -8 -10 20740.2 776.037  13
  14  -8  -9 71956.4 1792.36  13
  14  -8  -9 71995.6 1770.93  16
  14  -8  -8 28160.6 978.732  13
  14  -8  -8 27157.8 952.278  16
  14  -8  -7 40664.1 1241.50  13
  14  -8  -7 39015.5 1233.04  11
  14  -8  -6 13024.8 657.307  13
  14  -8  -6 12718.8 656.045  11
  14  -8  -5 17631.0 770.219  13
  14  -8  -5 16067.6 759.084  11
  14  -8  -4 973.104 228.002  13
  14  -8  -4 1083.25 244.365  11
  14  -8  -3 352.306 180.547  13
  14  -8  -3 298.522 193.968  11
  14  -8  -2 367.802 161.826  13
  14  -8  -2 301.318 179.897  11
  14  -8  -1 3820.04 355.241  13
  14  -8  -1 2945.97 353.357  11
  14  -8   0 6237.24 480.474  11
  14   8   1 21512.4 862.908  12
  14  -8   1 19791.9 879.741  11
  14   8   2 129.035 145.846  12
  14  -8   2 577.778 230.343  11
  14   8   3 26222.9 972.859  12
  14  -8   3 25629.4 1007.69  11
  14   8   4 344.167 186.533  12
  14  -8   4 177.402 197.332  11
  14   8   5 18317.6 788.311  12
  14  -8   5 17871.5 814.824  11
  14   8   6 7634.00 495.753  12
  14  -8   6 7021.10 513.851  11
  14   8   7 2427.39 304.111  12
  14  -8   7 2895.00 351.648  11
  14   8   8 2699.84 310.554  12
  14  -8   8 2741.13 333.889  11
  14   8   9 7046.13 466.833  12
  14  -8   9 6476.53 467.863  11
  14   8  10 6949.97 443.432  12
  14  -8  10 7085.52 466.584  11
  14  -8  11 14279.7 640.107  11
  14  -8  12 21201.7 764.260  11
 -14   8 -12 21743.9 875.182  14
  14  -8  13 25957.7 817.040  11
 -14   8 -13 25763.3 921.451  14
  14  -8  14 9116.30 409.983  11
 -14   8 -14 7988.65 463.337  14
  14 -10  -9 16676.3 526.039  16
  14 -10  -8 16.3016 96.9217  13
  14 -10  -8 151.179 117.366  16
  14 -10  -7 19537.2 647.337  16
  14 -10  -7 19724.6 622.815  13
  14 -10  -6 1355.02 184.482  13
  14 -10  -6 1256.24 177.352  16
  14 -10  -5 6162.83 353.734  13
  14 -10  -5 6436.49 370.412  16
  14 -10  -4 12047.3 509.399  13
  14 -10  -4 11595.3 550.576  11
  14 -10  -3 6223.84 368.950  13
  14 -10  -3 6458.47 416.125  11
  14 -10  -2 5186.96 336.726  13
  14  10  -2 4320.99 298.159  12
  14 -10  -2 4452.49 357.251  11
  14 -10  -1 15946.4 619.525  13
  14  10  -1 16333.9 619.393  12
  14 -10  -1 16194.1 677.004  11
  14 -10   0 3793.48 291.766  13
  14  10   0 3384.92 278.196  12
  14 -10   0 3829.77 337.280  11
  14 -10   1 49324.9 1249.59  13
  14  10   1 48193.6 1267.63  12
  14 -10   1 48879.3 1343.00  11
  14  10   2 21995.1 759.792  12
  14 -10   2 21743.3 804.743  11
  14  10   3 64449.0 1553.76  12
  14 -10   3 64910.8 1615.69  11
  14  10   4 6331.39 382.870  12
  14 -10   4 6544.14 411.985  11
  14  10   5 32275.1 951.993  12
  14 -10   5 33658.6 1005.20  11
  14  10   6 6698.71 376.405  12
  14 -10   6 7603.58 415.966  11
  14  10   7 355.836 142.553  12
  14 -10   7 369.390 155.302  11
  14  10   8 2312.84 219.594  12
  14 -10   8 2503.30 234.417  11
  14 -10   9 176.052 96.6294  11
  15   1 -20 181.878 110.324   9
  15  -1 -20 506.371 136.078   9
  15   1 -19 26508.9 792.684   9
  15  -1 -19 24792.6 771.838   9
  15   1 -18 3871.92 316.856   9
  15  -1 -18 3303.21 289.421   9
  15   1 -17 26235.6 902.140   9
  15  -1 -17 26179.5 885.321   9
  15  -1 -16 3305.32 338.994   9
  15   1 -16 3227.76 329.391   9
  15   1 -15 4881.44 410.901   9
  15  -1 -15 4991.59 410.622   9
  15   1 -14 37587.8 1220.36   9
  15  -1 -14 39065.1 1229.54   9
  15   1 -13 37874.3 1228.37   9
  15  -1 -13 37819.0 1226.50   9
  15  -1 -12 41.5710 184.648   8
  15   1 -12 670.394 219.099   9
  15  -1 -12 388.545 198.420   9
  15   1 -11 28748.2 1016.34   9
  15  -1 -11 26614.5 989.692   9
  15   1 -11 27409.2 1029.10   8
  15  -1 -11 26301.9 992.300   8
  15   1 -10 1195.14 227.045   8
  15  -1 -10 1019.35 215.444   8
  15  -1 -10 332.777 281.302   7
  15   1 -10 1210.23 234.538   9
  15  -1 -10 884.893 193.403   9
  15   1  -9 80553.7 2642.91   7
  15  -1  -9 78315.2 2605.48   7
  15   1  -8 2470.84 446.721   7
  15  -1  -8 2811.66 472.950   7
  15   1  -7 13152.0 936.576   7
  15  -1  -7 13261.3 938.903   7
  15   1  -6 3010.59 450.301   7
  15  -1  -6 2330.06 410.333   7
  15   1  -5 5670.55 596.141   7
  15  -1  -5 5938.99 623.192   7
  15   1  -4 1734.68 362.159   7
  15  -1  -4 1977.40 373.497   7
  15   1  -3 10027.5 754.925   7
  15  -1  -3 9401.58 752.011   7
  15   1  -2 31752.4 1377.87   7
  15  -1  -2 32175.9 1402.30   7
  15   1  -1 8478.45 662.646   7
  15  -1  -1 7795.20 676.271   7
  15   1   0 8103.63 642.795   7
  15  -1   0 8157.82 675.744   7
  15   1   1 10620.3 728.609   7
  15  -1   1 11050.5 805.101   7
  15   1   2 96.9273 187.049   7
  15  -1   2 305.056 183.310   7
  15   1   3 21834.6 1093.58   7
  15  -1   3 20443.2 1100.29   7
  15   1   4 1005.36 262.359   7
  15  -1   4 687.332 240.396   7
  15  -1   5 2041.23 377.312   7
  15  -1   6 2536.54 405.918   7
  15  -1   7 43603.5 1740.64   7
  15  -1   8 4956.12 573.749   7
  15  -1   9 80919.6 2630.95   7
  15  -1  10 23020.6 1273.38   7
  15  -1  10 20974.9 837.090  10
  15   1  10 20557.8 815.368  10
  15  -1  11 24110.6 1338.49   7
  15  -1  11 23224.1 890.662  10
  15   1  11 23074.6 881.389  10
  15  -1  12 10647.9 893.612   7
  15  -1  12 12589.4 639.556  10
  15   1  12 12272.4 616.107  10
  15  -1  13 939.982 225.212  10
  15   1  13 956.762 199.900  10
  15  -1  14 589.358 193.889  10
  15   1  14 235.158 136.845  10
  15  -1  15 5728.22 432.250  10
  15   1  15 6274.39 440.413  10
  15  -1  16 1782.02 260.443  10
  15   1  16 1935.74 257.454  10
  15  -1  17 1495.66 233.895  10
  15   1  17 1360.50 222.127  10
  15  -1  18 3494.00 300.886  10
  15   1  18 3496.47 291.839  10
  15  -1  19 4320.95 298.393  10
  15   1  19 4301.74 283.355  10
  15  -1  20 5826.41 300.551  10
  15   1  20 5336.90 279.729  10
 -15   1 -20 4910.13 393.330  14
 -15   3  19 8167.63 387.272  10
  15   3 -19 9739.62 391.493   9
  15  -3 -19 8874.42 356.176   9
  15   3 -18 9211.05 428.086   9
  15  -3 -18 8453.60 390.821   9
  15  -3 -18 8858.97 426.544  13
  15   3 -17 14462.2 593.583   9
  15  -3 -17 14132.6 566.195   9
  15  -3 -17 14991.3 609.753  13
  15   3 -16 10071.6 519.788   9
  15  -3 -16 9077.65 476.736   9
  15  -3 -16 9705.62 513.080  13
  15   3 -15 28579.5 963.344   9
  15  -3 -15 29720.6 958.190   9
  15  -3 -15 30177.9 1002.37  13
  15  -3 -14 255.484 176.791  13
  15   3 -14 487.490 190.332   9
  15  -3 -14 473.767 170.593   9
  15   3 -13 13214.4 643.547   9
  15  -3 -13 13936.7 679.278  13
  15   3 -12 3650.33 355.100   9
  15  -3 -12 3804.91 372.169   8
  15  -3 -12 3757.56 364.988  13
  15  -3 -11 22966.6 890.023  13
  15  -3 -11 22671.9 1313.25   7
  15   3 -11 22018.9 875.449   9
  15  -3 -11 22497.1 888.450   8
  15  -3 -10 7577.34 488.495  13
  15  -3 -10 6211.51 682.035   7
 -15   3  10 5970.50 763.630   4
  15   3 -10 7343.65 479.502   9
  15  -3 -10 6691.39 472.030   8
  15  -3  -9 9708.79 556.267  13
  15  -3  -9 9962.11 848.797   7
  15   3  -9 9729.31 559.638   9
  15   3  -9 9893.53 578.721   8
  15  -3  -9 10081.6 566.094   8
  15  -3  -8 3783.29 359.233  13
  15  -3  -8 3618.06 523.744   7
  15   3  -8 3733.76 346.815   9
  15  -3  -8 3889.64 350.870   8
  15  -3  -7 870.838 326.838   7
  15  -3  -6 4768.93 589.808   7
  15  -3  -5 54534.2 2026.17   7
  15  -3  -4 2892.82 476.649   7
  15  -3  -3 164454. 4099.00   7
  15  -3  -2 2253.31 408.206   7
  15  -3  -1 186259. 4467.65   7
  15  -3   0 10136.8 804.651   7
  15  -3   1 149999. 3926.40   7
  15  -3   2 25424.9 1306.54   7
  15  -3   3 24579.6 1281.60   7
  15  -3   4 20208.4 1155.98   7
  15  -3   5 188.320 263.002   7
  15  -3   6 1174.52 309.007   7
  15  -3   7 775.973 321.194   7
  15  -3   8 23456.6 1318.52   7
  15  -3   8 22897.0 880.079  10
  15  -3   9 20796.9 1241.78   7
  15  -3   9 18680.1 795.459  10
  15  -3  10 831.174 191.202  10
  15  -3  10 1370.65 393.594   7
  15  -3  11 21409.4 1299.55   7
  15  -3  11 20554.7 842.730  10
  15  -3  12 692.482 204.034  10
  15  -3  13 20234.2 836.054  10
  15  -3  14 5591.34 427.624  10
  15  -3  15 24022.8 886.023  10
  15  -3  16 3745.26 332.612  10
  15  -3  17 25475.0 848.232  10
  15  -3  18 1809.33 211.619  10
 -15   3 -18 1508.45 351.118  14
  15  -3  19 36212.5 933.273  10
 -15   3 -19 36349.2 1199.77  14
  15  -5 -18 9594.37 396.256  13
  15  -5 -17 3706.00 277.996  13
  15  -5 -16 20723.5 727.544  13
  15  -5 -15 7282.51 440.475  13
  15   5 -14 11516.8 524.432   9
  15  -5 -14 10906.2 567.170  13
  15  -5 -13 2653.52 305.610  13
  15   5 -13 2797.05 282.440   9
  15   5 -12 13982.2 633.629   9
  15  -5 -12 13815.8 674.340  13
  15  -5 -11 6353.78 465.685  13
  15   5 -11 6984.11 453.271   9
  15  -5 -10 48832.5 1455.06  13
  15   5 -10 51891.7 1430.07   9
  15  -5  -9 4049.70 384.668  13
  15   5  -9 4073.21 353.329   9
  15  -5  -8 55680.2 1573.22  13
  15  -5  -8 52193.9 2047.46   7
  15   5  -8 56741.0 1542.18   9
  15  -5  -7 142.946 171.804  13
  15  -5  -7 193.792 188.707   7
  15   5  -7 201.561 170.841   9
  15  -5  -6 50808.1 1459.61  13
  15  -5  -6 47593.5 1941.24   7
  15   5  -6 52446.3 1455.43   9
  15  -5  -5 809.904 196.303  13
  15  -5  -5 1279.63 330.867   7
  15   5  -5 1114.46 214.104   9
  15  -5  -4 22892.9 881.402  13
  15  -5  -4 21978.3 1239.17   7
  15   5  -4 22356.6 865.078   9
 -15   5   3 61347.8 2520.88   6
  15  -5  -3 62715.9 2222.50   7
  15  -5  -3 59689.1 1646.49  11
 -15   5   3 67692.1 3154.29   5
  15   5  -3 62765.8 1653.39   9
 -15   5   2 1672.36 464.467   6
  15  -5  -2 3582.34 510.701   7
 -15   5   2 3635.37 800.490   5
  15   5  -2 2970.27 305.659   9
 -15   5   1 98865.2 3483.90   6
  15  -5  -1 109107. 3122.31   7
  15  -5   0 2334.63 439.715   7
  15  -5   1 16402.4 1080.75   7
  15  -5   2 41247.6 1268.15  11
  15  -5   2 42398.2 1844.47   7
  15  -5   2 39672.1 1260.46  10
  15  -5   3 5609.40 654.699   7
  15  -5   3 5819.55 428.134  10
  15  -5   4 76853.0 2599.57   7
  15  -5   4 77502.9 1966.43  10
  15  -5   5 6248.03 692.939   7
  15  -5   5 6678.84 461.850  10
  15  -5   6 124750. 3571.42   7
  15  -5   6 124781. 2805.66  10
  15  -5   7 1221.08 223.700  10
  15  -5   7 1649.69 391.460   7
  15   5   8 51901.5 1502.28  12
  15  -5   8 51215.5 2066.20   7
  15  -5   8 52381.4 1498.59  10
  15   5   9 920.545 219.256  12
  15  -5   9 962.187 203.907  10
  15   5  10 42403.7 1319.48  12
  15  -5  10 42817.4 1303.99  10
  15  -5  11 4520.16 378.632  10
  15  -5  12 46382.1 1340.67  10
 -15   5 -12 42933.0 1780.97  14
  15  -5  13 5141.31 389.733  10
 -15   5 -13 5366.96 633.468  14
  15  -5  14 42105.5 1223.66  10
 -15   5 -14 47397.0 1731.39  14
  15  -5  15 33206.6 1000.02  10
 -15   5 -15 35440.6 1420.70  14
  15  -5  16 10306.8 469.800  10
 -15   5 -16 12869.0 768.841  14
  15  -5  17 31112.9 852.806  10
 -15   5 -17 34937.1 1190.91  14
 -15   5 -18 889.040 209.836  14
  15  -7 -16 9103.17 366.452  13
  15  -7 -15 2362.42 225.304  13
  15  -7 -14 22899.9 746.912  13
  15  -7 -13 735.321 190.284  13
  15  -7 -13 495.684 129.841  16
  15  -7 -12 1690.41 239.753  13
  15  -7 -12 1665.86 197.221  16
  15  -7 -11 842.541 227.155  13
  15  -7 -11 1180.43 195.288  16
  15  -7 -10 33710.0 1090.59  13
  15  -7 -10 33922.1 1044.67  16
  15  -7  -9 566.584 195.562  13
  15  -7  -9 612.015 173.819  16
  15  -7  -8 77559.2 1974.93  13
  15  -7  -8 80947.3 1962.92  11
  15  -7  -8 80541.9 1946.87  16
  15  -7  -7 1751.61 289.384  13
  15  -7  -7 917.481 199.929  11
  15  -7  -7 1644.10 246.098  16
  15  -7  -6 46262.5 1384.61  13
  15  -7  -6 46078.4 1375.42  11
  15  -7  -5 1313.25 260.057  13
  15  -7  -5 1214.10 236.139  11
  15  -7  -4 4088.96 365.135  13
  15  -7  -4 4272.20 384.530  11
  15  -7  -3 25626.2 952.498  13
  15  -7  -3 24174.0 949.555  11
  15  -7  -2 10811.9 600.793  13
  15  -7  -2 10032.2 592.533  11
  15  -7  -1 42417.3 1345.01  11
  15  -7   0 6037.49 459.498  11
  15  -7   1 6256.43 474.958  11
  15  -7   2 12207.3 661.636  11
  15  -7   3 6373.15 479.422  11
  15   7   4 41228.2 1274.54  12
  15  -7   4 40129.4 1309.52  11
  15   7   5 1275.01 244.707  12
  15  -7   5 1385.28 248.496  11
  15   7   6 32312.2 1106.33  12
  15  -7   6 33526.2 1147.47  11
  15   7   7 1068.43 215.431  12
  15  -7   7 868.508 221.072  11
  15   7   8 11082.1 596.451  12
  15  -7   8 11924.9 636.016  11
  15   7   9 1352.01 241.318  12
  15   7  10 17443.8 732.872  12
 -15   7 -11 1909.75 337.274  14
 -15   7 -12 54277.7 1672.05  14
 -15   7 -13 10682.9 640.030  14
  15  -7  14 30214.0 913.805  11
 -15   7 -14 33350.9 1109.43  14
  15  -7  15 15872.2 567.996  11
 -15   7 -15 16949.6 695.313  14
  15  -9 -11 11022.3 410.624  16
  15  -9 -11 13476.4 466.187  13
  15  -9 -10 1.09255 121.377  13
  15  -9 -10 199.077 91.5311  16
  15  -9  -9 1273.55 182.479  13
  15  -9  -9 1333.70 161.236  16
  15  -9  -8 4981.91 338.883  13
  15  -9  -8 4646.24 304.292  16
  15  -9  -7 624.978 178.644  13
  15  -9  -7 661.355 148.502  16
  15  -9  -6 9185.82 482.672  13
  15  -9  -6 9198.89 485.888  11
  15  -9  -6 8990.03 460.506  16
  15  -9  -5 14980.6 642.766  13
  15  -9  -5 14856.2 649.296  11
  15  -9  -4 657.952 201.446  13
  15  -9  -4 549.293 199.484  11
  15  -9  -3 24499.6 866.210  13
  15  -9  -3 24353.1 886.200  11
  15  -9  -2 16483.4 683.834  13
  15  -9  -2 15834.8 707.210  11
  15  -9  -1 33200.0 1041.35  13
  15  -9  -1 32450.0 1072.42  11
  15  -9   0 3289.48 308.534  13
  15  -9   0 2986.55 327.557  11
  15  -9   1 43085.9 1211.11  13
  15   9   1 41784.3 1194.18  12
  15  -9   1 40927.5 1257.95  11
  15  -9   2 9888.29 515.688  13
  15   9   2 9234.35 497.227  12
  15  -9   2 9533.84 544.237  11
  15  -9   3 23519.7 836.109  13
  15   9   3 23600.6 838.497  12
  15  -9   3 23392.8 880.679  11
  15   9   4 40412.1 1170.40  12
  15  -9   4 41171.0 1236.17  11
  15   9   5 6435.32 405.812  12
  15  -9   5 6644.84 448.417  11
  15   9   6 6203.48 395.792  12
  15  -9   6 6812.35 433.961  11
  15   9   7 186.253 129.464  12
  15  -9   7 150.313 161.992  11
  15   9   8 1011.54 186.005  12
  15  -9   8 1007.80 192.626  11
  15   9   9 40.9855 125.012  12
  15  -9   9 99.3482 131.726  11
  15  -9  10 1597.92 210.113  11
  15  -9  11 17.6700 98.6130  11
  15 -11  -1 206.812 98.5349  11
  15 -11   0 1517.75 160.996  11
  15 -11   1 1429.21 151.833  11
  16   0 -20 1568.61 155.271   9
  16   0 -19 43.6185 117.694   9
  16   0 -18 573.323 169.649   9
  16   0 -17 234.312 169.484   9
  16   0 -16 456.622 178.386   9
  16   0 -15-280.151 203.804   9
  16   0 -14 22183.0 869.291   9
  16   0 -13-69.9207 180.946   9
  16   0 -12 71852.6 1866.77   9
  16   0 -12 71508.4 1878.03   8
  16   0 -11-25.0960 163.346   8
  16   0 -11-10.1851 175.416   9
  16   0 -10 225332. 5478.53   7
  16   0 -10 231319. 4600.30   9
  16   0 -10 231905. 4626.23   8
  16   0  -9 5.65137 153.505   8
  16   0  -9-273.013 291.934   7
  16   0  -9-330.044 183.532   9
  16   0  -8 31095.5 1514.69   7
  16   0  -8 31323.6 1068.93   8
  16   0  -7-425.150 312.714   7
  16   0  -6 2963.37 478.382   7
  16   0  -5-176.688 236.171   7
  16   0  -4 16194.3 1018.23   7
  16   0  -3 1245.96 321.585   7
  16   0  -2 29098.9 1347.01   7
  16   0  -1 256.478 231.952   7
  16   0   0 121492. 3219.12   7
  16   0   1 446.134 234.585   7
  16   0   2 50401.1 1839.89   7
  16   0   3-125.078 202.852   7
  16   0   4 76945.8 2432.29   7
  16   0   5-114.823 215.303   7
  16   0   6 118522. 3230.07   7
  16   0   7 197.431 201.868   7
  16   0   8 232691. 5322.17   7
  16   0   9 79.5017 153.589  10
  16   0  10 110709. 2518.87  10
  16   0  11 327.453 173.878  10
  16   0  12 48222.5 1406.01  10
  16   0  13 126.142 155.735  10
  16   0  14 412.923 165.077  10
  16   0  15 52.6409 144.336  10
  16   0  16 841.818 196.008  10
  16   0  17 7.40061 139.324  10
  16   0  18 701.053 158.434  10
  16   0  19 49.5205 105.688  10
  16   0  20 17006.1 512.557  10
  16   2 -19 24695.0 686.740   9
  16  -2 -19 21787.9 640.128   9
  16   2 -18 13375.5 525.419   9
  16  -2 -18 13197.2 507.002   9
  16   2 -17 9489.94 475.134   9
  16  -2 -17 9374.21 457.578   9
  16   2 -16 5057.45 384.751   9
  16  -2 -16 5009.05 358.603   9
  16  -2 -16 6252.03 384.708  13
  16  -2 -15 960.215 200.546  13
  16   2 -15 768.543 203.969   9
  16  -2 -15 743.490 198.878   9
  16   2 -14 3425.02 336.532   9
  16  -2 -14 2614.76 309.278   9
  16  -2 -14 3210.40 327.387  13
  16  -2 -13 520.825 175.355  13
  16   2 -13 291.215 174.819   9
  16  -2 -13 492.322 179.840   9
  16   2 -12 6401.45 452.876   9
  16  -2 -12 6175.29 444.451   9
  16  -2 -12 5357.71 438.876   8
  16  -2 -12 6363.37 448.158  13
  16  -2 -11 519.663 221.387   8
  16  -2 -11 507.582 164.991  13
  16   2 -11 596.076 209.734   9
  16  -2 -11 165.469 150.390   9
  16  -2 -10 27505.3 978.776  13
  16  -2 -10 26924.1 1427.18   7
  16   2 -10 27135.2 997.888   9
  16  -2 -10 27426.6 979.571   9
  16   2 -10 28746.1 1040.05   8
  16  -2 -10 27283.3 1000.73   8
  16   2  -9 603.490 195.701   8
  16  -2  -9 622.558 208.696   8
  16  -2  -9 850.596 331.787   7
  16   2  -9 545.688 185.099   9
  16  -2  -9 1237.86 191.939   9
  16  -2  -8 8919.68 811.575   7
  16   2  -8 11295.2 587.120   9
  16   2  -8 10061.8 583.136   8
  16  -2  -8 10444.0 575.855   8
  16   2  -7 30795.6 1484.19   7
  16  -2  -7 27870.1 1424.31   7
  16   2  -6-71.3760 225.032   7
  16  -2  -6 242.981 276.695   7
  16   2  -5 53106.5 1956.90   7
  16  -2  -5 50693.4 1963.09   7
  16   2  -4 291.145 221.652   7
  16  -2  -4 437.604 261.377   7
  16  -2  -3 58905.9 2082.41   7
  16  -2  -2 45500.0 1769.25   7
  16  -2  -1 61923.2 2122.24   7
  16  -2   0 52906.8 1953.43   7
  16  -2   1 25928.0 1317.20   7
  16  -2   2 28441.0 1409.40   7
  16  -2   3 51759.3 1960.99   7
  16  -2   4 39054.9 1653.14   7
  16  -2   5 3352.49 482.461   7
  16  -2   6 753.718 295.636   7
  16  -2   7 63773.7 2279.05   7
  16  -2   7 65213.5 1695.44  10
  16  -2   8 4562.00 577.844   7
  16  -2   8 4245.49 369.700  10
  16  -2   9 698.042 182.220  10
  16  -2   9 1027.10 315.580   7
  16  -2  10 91007.0 2868.49   7
  16  -2  10 82332.0 2068.66  10
  16  -2  11 6926.22 720.247   7
  16  -2  11 6060.52 450.615  10
  16  -2  12 40370.2 1261.76  10
  16  -2  13 14823.0 699.429  10
  16   2  13 14917.6 661.600  10
  16   2  14 2801.75 286.471  10
  16  -2  14 3063.91 331.435  10
  16  -2  15 37788.2 1165.14  10
  16   2  15 38471.8 1122.56  10
  16  -2  16 1390.49 238.535  10
  16   2  16 1242.18 192.258  10
  16  -2  17 24121.4 807.849  10
  16   2  17 23276.4 751.888  10
  16  -2  18 6895.93 378.748  10
  16   2  18 6638.24 337.268  10
  16  -2  19 5282.35 292.633  10
 -16   2 -19 6046.92 477.750  14
  16  -4 -18 185.025 97.6818  13
  16   4 -18 438.438 109.771   9
  16   4 -17 6851.64 338.621   9
  16  -4 -17 6415.71 349.291  13
  16   4 -16 13704.6 544.723   9
  16  -4 -16 13480.3 563.950  13
  16   4 -15 6336.86 384.989   9
  16  -4 -15 6453.76 403.595  13
  16   4 -14 33123.2 1013.09   9
  16  -4 -14 32167.0 1033.81  13
  16  -4 -13 2002.76 277.512  13
  16   4 -13 1566.83 238.823   9
  16  -4 -12 287.687 170.153  13
  16   4 -12 875.290 212.528   9
  16  -4 -11 4188.79 377.642  13
  16  -4 -11 4201.71 372.884   8
  16  -4 -10 10570.5 585.576  13
  16   4 -10 11202.8 587.380   9
  16  -4 -10 10161.9 578.042   8
  16  -4  -9 24315.9 912.712  13
  16  -4  -9 22111.6 1285.16   7
  16   4  -9 23015.8 884.258   9
  16  -4  -9 22410.3 882.468   8
  16  -4  -8 1738.63 263.615   8
  16  -4  -8 2054.60 268.725  13
  16  -4  -8 1751.34 409.022   7
  16   4  -8 1868.27 274.668   9
  16  -4  -7 13232.2 647.575  13
  16  -4  -7 12688.6 948.848   7
  16   4  -7 12492.9 629.797   9
  16  -4  -7 12601.5 633.351   8
  16  -4  -6 6222.02 440.426  13
  16  -4  -6 6335.43 680.720   7
  16   4  -6 6387.21 447.334   9
  16  -4  -6 6261.81 431.720   8
  16  -4  -5 24363.9 901.393  13
  16  -4  -5 24622.8 1328.35   7
  16   4  -5 24787.7 915.250   9
  16  -4  -5 24352.3 904.219   8
  16  -4  -4 27675.0 969.986  13
  16  -4  -4 26777.0 1387.30   7
  16   4  -4 28525.0 982.791   9
  16  -4  -4 26644.5 948.408   8
  16  -4  -3 9993.20 822.529   7
  16   4  -3 10825.0 567.754   9
  16  -4  -2 21758.9 1212.76   7
  16  -4  -1 2003.50 404.755   7
  16  -4   0 22023.8 1239.62   7
  16  -4   1 39978.3 1727.29   7
  16  -4   2 336.806 281.753   7
  16  -4   3 52901.2 2086.26   7
  16  -4   3 53129.1 1490.45  10
  16  -4   4 100499. 3058.38   7
  16  -4   4 97256.8 2316.07  10
  16  -4   5 19061.8 1179.43   7
  16  -4   5 19181.2 801.564  10
  16  -4   6 31627.2 1551.46   7
  16  -4   6 30481.3 1065.02  10
  16  -4   7 16713.1 1113.69   7
  16  -4   7 17160.4 759.726  10
  16  -4   8 343.712 169.504  10
  16  -4   8 167.562 214.215   7
  16  -4   9 32.9144 136.064  10
  16  -4  10 997.555 224.627  10
  16  -4  11-14.9543 176.636  10
  16  -4  12 4109.29 368.093  10
  16  -4  13 6150.07 433.100  10
  16  -4  14 21089.4 802.159  10
  16  -4  15 15656.1 623.865  10
 -16   4 -15 1388.32 473.415  14
  16  -4  16 1135.87 189.269  10
 -16   4 -16 1099.98 350.524  14
  16  -4  17 4467.59 291.962  10
 -16   4 -17 4848.24 470.129  14
  16  -4  18 1125.75 145.306  10
 -16   4 -18 1054.24 251.621  14
  16  -6 -16 417.137 126.794  13
  16  -6 -15 4908.42 313.243  13
  16  -6 -14-181.445 149.452  13
  16  -6 -13 720.869 208.530  13
  16  -6 -12 7030.09 455.992  13
  16  -6 -11 7551.42 473.788  13
  16  -6 -10 1125.49 229.567  13
  16  -6  -9 1335.34 255.138  13
  16  -6  -8 990.155 243.135  13
  16  -6  -7 1132.92 232.915  13
  16  -6  -6 5267.84 425.623  13
  16  -6  -6 6209.06 438.173  11
  16  -6  -5 1600.81 263.282  13
  16  -6  -5 1566.65 244.260  11
  16   6  -5 1573.63 244.151   9
  16  -6  -4 583.657 207.572  13
  16  -6  -4 569.635 187.166  11
  16  -6  -3 3207.00 335.888  13
  16  -6  -3 3021.21 318.532  11
 -16   6   3 2279.82 510.416   6
  16  -6  -3 3204.95 496.552   7
  16   6  -3 2906.65 305.618   9
 -16   6   2 629.313 337.657   6
  16  -6  -2 1382.57 238.203  11
  16  -6  -2 1140.44 355.061   7
 -16   6   2 324.319 451.910   5
  16   6  -2 1144.05 207.391   9
  16  -6  -1 1379.47 251.824  11
  16  -6  -1 1813.03 398.532   7
 -16   6   1 2168.63 681.925   5
  16   6  -1 2181.62 281.554   9
 -16   6   0 7318.34 920.763   6
  16  -6   0 10576.5 864.353   7
  16  -6   0 10015.1 576.440  11
 -16   6   0 10750.8 1388.84   5
  16  -6   1 1048.92 225.027  11
  16  -6   1 832.797 324.052   7
 -16   6  -1 268.259 450.605   5
  16  -6   2 18860.7 1177.15   7
  16  -6   2 18816.2 813.111  11
  16  -6   3 12644.6 980.656   7
  16  -6   3 13186.9 662.784  11
  16  -6   4 3536.48 358.870  11
  16  -6   5 112991. 2620.73  11
  16  -6   5 114153. 2610.00  10
  16  -6   6 7217.14 483.639  10
  16  -6   7 20301.8 825.331  10
  16   6   8 301.468 152.145  12
  16  -6   8 436.123 179.542  10
  16   6   9 467.108 185.415  12
  16  -6   9 427.359 168.243  10
  16  -6  10 420.715 174.420  10
  16  -6  11 1603.22 234.143  10
 -16   6 -11 1658.03 364.392  14
  16  -6  12 307.941 152.851  10
 -16   6 -12-32.9398 237.623  14
  16  -6  13 7234.94 406.495  10
 -16   6 -13 6256.13 547.458  14
  16  -6  14 488.610 129.027  10
 -16   6 -14 692.228 271.963  14
  16  -6  15 897.471 145.111  10
 -16   6 -15 540.433 212.871  14
 -16   6 -16 2242.72 281.357  14
  16  -8 -13 340.149 112.799  13
  16  -8 -12 2352.68 180.457  16
  16  -8 -12 3584.91 258.930  13
  16  -8 -11 2243.41 232.814  13
  16  -8 -11 1644.85 169.459  16
  16  -8 -10 16424.2 571.212  16
  16  -8 -10 17208.7 645.459  13
  16  -8  -9 3348.31 293.601  13
  16  -8  -9 3344.77 260.262  16
  16  -8  -8 12588.7 580.176  13
  16  -8  -8 13327.4 546.878  16
  16  -8  -7 11308.0 562.244  13
  16  -8  -7 12190.7 534.526  16
  16  -8  -6 14978.0 662.507  13
  16  -8  -6 14431.8 636.030  11
  16  -8  -6 14968.6 620.422  16
  16  -8  -5 22915.6 853.016  13
  16  -8  -5 22848.7 841.611  11
  16  -8  -4 2340.77 300.424  13
  16  -8  -4 1931.45 265.021  11
  16  -8  -3 1438.56 261.350  13
  16  -8  -3 1111.04 221.470  11
  16  -8  -2 462.995 215.505  13
  16  -8  -2 238.023 165.107  11
  16  -8  -1 1845.33 275.468  13
  16  -8  -1 1226.50 242.107  11
  16  -8   0 2397.66 294.664  13
  16  -8   0 1730.34 282.624  11
  16  -8   1 9069.35 537.052  11
  16  -8   2 368.157 173.696  11
  16  -8   3 40896.2 1265.34  11
  16  -8   4 3100.01 342.368  11
  16   8   5 85854.5 2007.79  12
  16  -8   5 86159.6 2074.07  11
  16   8   6 7714.14 451.572  12
  16  -8   6 7539.91 482.399  11
  16   8   7 34031.5 1045.77  12
  16  -8   7 35668.2 1101.32  11
  16   8   8 3975.79 315.198  12
  16  -8   8 3869.54 336.327  11
  16  -8   9 19218.3 731.349  11
  16  -8  10 3870.67 310.123  11
  16  -8  11 336.300 154.734  11
  16  -8  12 2142.01 214.705  11
  16  -8  13 4273.54 263.506  11
  16 -10  -5 44260.4 1033.32  13
  16 -10  -4 2605.81 212.637  13
  16 -10  -4 1961.52 174.296  16
  16 -10  -3 38189.9 944.790  13
  16 -10  -3 38771.5 999.329  11
  16 -10  -2 1282.16 167.782  13
  16 -10  -2 1229.13 187.089  11
  16 -10  -1 31690.8 855.818  13
  16 -10  -1 31803.6 909.174  11
  16 -10   0 12145.5 474.379  13
  16 -10   0 12796.3 527.440  11
  16 -10   1 3839.53 262.086  13
  16 -10   1 3650.94 280.753  11
  16 -10   2 10209.6 418.874  13
  16 -10   2 10808.9 476.887  11
  16 -10   3 24094.6 689.651  13
  16 -10   3 24285.8 756.182  11
  16 -10   4 565.014 119.611  13
  16 -10   4 800.584 163.089  11
  16 -10   5 13448.8 506.796  11
  16 -10   6 1901.65 185.263  11
  16 -10   7 2971.78 213.314  11
  17   1 -19 6319.71 303.503   9
  17  -1 -19 6176.14 291.360   9
  17   1 -18 6367.33 344.067   9
  17  -1 -18 6259.20 334.507   9
  17   1 -17 11087.5 499.623   9
  17  -1 -17 10654.0 484.156   9
  17   1 -16 12738.5 571.527   9
  17  -1 -16 12894.3 569.771   9
  17   1 -15 11912.0 580.254   9
  17  -1 -15 11801.1 571.593   9
  17   1 -14 28391.1 972.185   9
  17  -1 -14 27034.1 944.978   9
  17   1 -13 1834.95 272.734   9
  17  -1 -13 1472.76 248.454   9
  17  -1 -12 342.921 216.848   8
  17   1 -12 205.487 188.100   9
  17  -1 -12 627.533 210.813   9
  17   1 -11 4594.99 394.038   9
  17  -1 -11 4825.26 405.556   9
  17   1 -11 4960.16 426.299   8
  17  -1 -11 4908.23 419.275   8
  17  -1 -10 7609.42 771.277   7
  17   1 -10 8650.30 527.469   9
  17  -1 -10 8077.62 503.379   9
  17   1 -10 8365.78 534.928   8
  17  -1 -10 7581.83 510.294   8
  17  -1  -9 23162.8 1323.28   7
  17   1  -9 25141.7 938.115   9
  17  -1  -9 25452.6 936.941   9
  17   1  -9 25426.4 962.650   8
  17  -1  -9 25509.7 952.666   8
  17   1  -8 5896.94 671.452   7
  17  -1  -8 6130.26 679.205   7
  17   1  -8 7054.24 473.514   9
  17  -1  -8 6319.33 432.635   9
  17   1  -8 6034.07 451.867   8
  17  -1  -8 6471.37 450.746   8
  17   1  -7 6976.93 708.406   7
  17  -1  -7 6876.61 703.541   7
  17   1  -7 7872.56 494.200   9
  17  -1  -7 7414.24 466.571   9
  17   1  -7 8001.45 501.743   8
  17  -1  -7 7403.75 474.179   8
  17  -1  -6 211.136 174.962   8
  17   1  -6 325.535 179.223   7
  17  -1  -6-114.092 253.612   7
  17   1  -6 127.066 139.844   9
  17   1  -5 66867.9 2289.31   7
  17  -1  -5 66861.7 2293.40   7
  17   1  -4 1517.26 367.251   7
  17  -1  -4 1600.79 368.826   7
  17   1  -3 28024.7 1351.55   7
  17  -1  -3 27039.1 1353.87   7
  17   1  -2 713.862 276.293   7
  17  -1  -2 339.854 255.216   7
  17   1  -1 2342.33 395.078   7
  17  -1  -1 2149.51 401.616   7
  17   1   0 327.764 184.296   7
  17  -1   0 449.697 241.305   7
  17   1   1 15533.5 938.006   7
  17  -1   1 14349.1 946.035   7
  17  -1   2 1293.96 322.791   7
  17  -1   3 10327.6 826.038   7
  17  -1   4 38169.0 1664.09   7
  17  -1   5 60736.7 2188.48   7
  17  -1   6 2577.19 284.124  10
  17  -1   6 2201.35 413.058   7
  17  -1   7 123.229 113.678  10
  17  -1   7-209.971 261.735   7
  17  -1   8 391.567 156.690  10
  17  -1   8 321.603 184.603   7
  17  -1   9 15631.0 1043.91   7
  17  -1   9 15710.4 712.899  10
  17   1   9 15145.3 678.117  10
  17  -1  10 11586.1 908.253   7
  17  -1  10 12198.8 628.457  10
  17   1  10 12615.2 612.754  10
  17  -1  11 21261.9 846.610  10
  17   1  11 20494.4 817.609  10
  17  -1  12 5135.73 403.109  10
  17   1  12 4833.43 384.411  10
  17  -1  13 1670.74 261.978  10
  17   1  13 1617.48 240.482  10
  17  -1  14 11364.6 584.656  10
  17   1  14 12169.4 583.008  10
  17  -1  15 241.069 155.809  10
  17   1  15 493.924 163.219  10
  17  -1  16 1227.09 212.486  10
  17   1  16 1241.48 189.985  10
  17  -1  17 535.413 149.851  10
  17   1  17 317.426 124.112  10
  17  -1  18 688.400 150.292  10
  17   1  18 436.023 116.314  10
  17  -1  19 4012.28 234.833  10
 -17   1 -19-24.3761 176.690  14
  17   3 -18 14074.1 475.075   9
  17  -3 -17 1333.76 161.047  13
  17   3 -17 1411.34 181.237   9
  17   3 -16 7251.36 398.163   9
  17  -3 -16 7181.42 387.038  13
  17  -3 -15 279.883 149.783  13
  17   3 -15 416.488 178.488   9
  17   3 -14 12665.4 588.248   9
  17  -3 -14 12526.5 582.891  13
  17   3 -13 2661.97 299.751   9
  17  -3 -13 3160.74 357.973  13
  17  -3 -12 19.9925 168.672  13
  17   3 -12 405.653 198.513   9
  17  -3 -11 2808.66 310.043   8
  17  -3 -11 2936.39 310.309  13
  17   3 -11 2997.84 315.311   9
  17  -3 -10 15487.2 704.244  13
  17   3 -10 15051.5 697.379   9
  17  -3 -10 15800.1 722.631   8
  17  -3  -9 7506.51 478.124  13
  17  -3  -9 5585.10 655.910   7
  17   3  -9 6421.68 450.208   9
  17   3  -9 7324.08 486.283   8
  17  -3  -9 6300.68 449.596   8
  17  -3  -8 8138.44 501.595  13
  17  -3  -8 6957.15 729.428   7
  17   3  -8 8406.48 500.822   9
  17   3  -8 7933.80 513.633   8
  17  -3  -8 7316.91 488.815   8
  17  -3  -7 9191.44 534.868  13
  17  -3  -7 10211.2 842.274   7
  17   3  -7 9935.33 551.799   9
  17  -3  -7 9155.69 532.264   8
  17  -3  -6 26720.5 955.880  13
  17  -3  -6 26098.6 1383.38   7
  17   3  -6 26634.0 958.270   9
  17  -3  -6 28611.3 976.972   8
  17  -3  -5 2317.93 268.466  13
  17  -3  -5 3052.86 310.463   8
  17  -3  -5 2587.59 452.884   7
  17   3  -5 2610.28 297.666   9
  17  -3  -4 15177.6 670.948   8
  17  -3  -4 13875.6 646.058  13
  17  -3  -4 14824.3 1026.23   7
  17   3  -4 14405.0 666.152   9
  17  -3  -3 683.256 173.733   8
  17  -3  -3 398.328 239.815   7
  17   3  -3 392.909 170.138   9
  17  -3  -2 2449.77 435.178   7
  17  -3  -1 15318.1 1005.37   7
  17  -3   0 20893.3 1192.46   7
  17  -3   1 45977.4 1862.36   7
  17  -3   2 2697.59 484.573   7
  17  -3   3 37855.1 1693.00   7
  17  -3   3 35209.9 1133.99  10
  17   3   3 34464.0 1095.04   9
  17  -3   4 1353.36 233.519  10
  17  -3   4 1049.61 363.811   7
  17  -3   5 4612.21 386.048  10
  17  -3   5 3562.45 529.882   7
  17  -3   6 130.048 119.855  10
  17  -3   6-57.5956 254.544   7
  17  -3   7 18700.7 1177.50   7
  17  -3   7 17904.7 777.045  10
  17  -3   8 2391.92 299.308  10
  17  -3   8 2204.03 457.141   7
  17  -3   9 32153.9 1090.59  10
  17  -3  10 210.047 160.954  10
  17  -3  11 88481.6 2144.19  10
  17  -3  12 2569.83 317.055  10
  17  -3  13 96005.5 2237.74  10
  17  -3  14 76.3273 159.063  10
  17  -3  15 19611.1 740.930  10
  17  -3  16 7351.47 412.140  10
  17  -3  17 539.932 144.262  10
 -17   3 -17 503.534 280.032  14
  17  -3  18 12318.1 449.392  10
 -17   3 -18 11505.0 622.694  14
  17  -5 -17 795.288 119.427  13
  17  -5 -16 16864.6 567.093  13
  17   5 -15 6617.18 325.762   9
  17  -5 -15 6648.65 365.546  13
  17   5 -14 10520.8 455.124   9
  17  -5 -14 10113.4 490.249  13
  17   5 -13 3016.31 270.982   9
  17  -5 -13 3288.48 304.644  13
  17  -5 -12 763.501 182.299  13
  17   5 -12 612.778 175.413   9
  17  -5 -11 754.110 205.955  13
  17   5 -11 690.647 192.944   9
  17  -5 -10 2449.23 292.392  13
  17   5 -10 2392.87 278.447   9
  17  -5  -9 306.937 188.243  13
  17   5  -9 831.751 203.984   9
  17  -5  -8 9958.18 568.409  13
  17   5  -8 11343.3 575.754   9
  17  -5  -7 884.796 215.240  13
  17   5  -7 540.924 174.492   9
  17  -5  -6 16198.7 728.348  13
  17   5  -6 16959.8 731.207   9
  17  -5  -5 6063.72 441.079  13
  17  -5  -5 5849.18 652.731   7
  17   5  -5 6289.47 444.014   9
  17  -5  -4 44748.2 1333.25  13
  17  -5  -4 45059.5 1862.39   7
  17   5  -4 45730.8 1334.47   9
  17  -5  -4 47766.8 1341.89   8
  17  -5  -3 14902.7 693.401  13
  17  -5  -3 14944.4 1020.83   7
  17   5  -3 15071.2 694.513   9
  17  -5  -3 15724.3 685.455   8
  17  -5  -2 84153.0 2007.88   8
  17  -5  -2 81857.0 2675.27   7
  17   5  -2 82449.7 2023.63   9
  17  -5  -1 36728.1 1140.43   8
  17  -5  -1 36033.0 1638.12   7
  17   5  -1 36494.0 1158.46   9
  17  -5   0 32504.3 1062.62   8
  17  -5   0 33207.7 1557.48   7
  17   5   0 31916.6 1070.65   9
  17  -5   1 13294.2 638.085   8
  17  -5   1 12828.5 955.940   7
  17  -5   1 13045.6 651.122  11
  17   5   1 14379.8 667.150   9
  17  -5   2 11897.8 595.977   8
  17  -5   2 11023.8 910.395   7
  17  -5   2 12828.0 627.287  11
  17  -5   3 1930.06 255.240  11
  17  -5   3 1402.20 249.947  10
  17  -5   3 1499.62 372.495   7
  17  -5   4 11469.8 951.661   7
  17  -5   4 12761.4 642.492  11
  17  -5   4 11568.0 621.257  10
  17  -5   5 9238.18 544.971  10
  17  -5   6 21421.0 868.155  10
  17  -5   7 3623.28 349.746  10
  17  -5   8 15912.4 730.031  10
  17  -5   9 5283.78 415.855  10
  17  -5  10 6323.15 434.449  10
  17  -5  11 28841.9 976.572  10
 -17   5 -11 27000.7 1308.82  14
  17  -5  12 17924.9 722.197  10
 -17   5 -12 18698.8 1043.14  14
  17  -5  13 35850.7 1063.59  10
 -17   5 -13 38029.3 1472.59  14
  17  -5  14 49246.3 1278.63  10
 -17   5 -14 54055.6 1709.96  14
  17  -5  15 38180.1 1010.57  10
 -17   5 -15 39035.0 1335.63  14
  17  -5  16 42275.4 1021.47  10
 -17   5 -16 43897.4 1325.90  14
  17  -7 -14 9622.92 387.570  13
  17  -7 -13 2366.01 226.179  13
  17  -7 -12 398.895 148.794  13
  17  -7 -11 1471.96 222.622  13
  17  -7 -10 3179.14 293.756  13
  17  -7  -9 3496.86 322.264  13
  17  -7  -8 1831.26 269.130  13
  17  -7  -7 1569.12 262.545  13
  17  -7  -7 1934.91 235.463  11
  17  -7  -6 10718.8 562.425  13
  17  -7  -6 9689.25 514.469  11
  17  -7  -5 10197.8 559.397  13
  17  -7  -5 9833.81 534.404  11
  17  -7  -4 24055.0 891.292  13
  17  -7  -4 24593.2 891.636  11
  17  -7  -3 28747.9 998.445  13
  17  -7  -3 31114.7 1026.58  11
  17  -7  -2 19515.5 798.058  13
  17  -7  -2 19935.9 807.723  11
  17  -7  -1 25703.4 933.095  13
  17  -7  -1 25692.1 941.693  11
  17  -7   0 190.775 148.601  11
  17  -7   1 1740.07 259.782  11
  17  -7   2 2000.18 275.435  11
  17  -7   3 293.661 178.058  11
  17  -7   4 49503.8 1422.14  11
  17  -7   5 341.688 186.105  11
  17  -7   6 38310.5 1191.67  11
  17  -7   7 653.788 211.944  11
  17   7   8 21552.7 779.870  12
  17  -7   8 21965.4 827.405  11
  17  -7   9 2313.24 283.161  11
  17  -7  10 6157.18 406.355  11
  17  -7  11 7063.29 413.152  11
  17  -7  12 10.9370 126.922  11
  17  -7  13 4228.25 286.618  11
  17  -7  14 178.265 97.8085  11
  17  -9  -9 332.281 113.206  13
  17  -9  -8 850.789 155.918  13
  17  -9  -7 14574.2 533.550  13
  17  -9  -6 1107.13 181.994  13
  17  -9  -5 43355.2 1128.88  13
  17  -9  -4 3154.91 266.470  13
  17  -9  -4 2413.32 234.463  11
  17  -9  -3 11871.0 522.748  13
  17  -9  -3 11823.3 520.113  11
  17  -9  -2 874.214 190.825  13
  17  -9  -2 555.612 161.202  11
  17  -9  -1 10644.3 489.528  13
  17  -9  -1 9088.98 472.077  11
  17  -9   0 4223.85 309.452  13
  17  -9   0 4281.64 327.456  11
  17  -9   1 17386.9 641.741  13
  17  -9   1 16801.1 657.343  11
  17  -9   2 3139.63 270.457  13
  17  -9   2 3067.16 289.261  11
  17  -9   3 331.606 146.883  13
  17  -9   3 242.276 154.203  11
  17  -9   4 1502.77 201.151  13
  17  -9   4 1425.86 213.203  11
  17  -9   5 20854.0 676.812  13
  17  -9   5 20203.0 710.938  11
  17  -9   6 2473.21 221.061  13
  17  -9   6 2551.00 240.439  11
  17  -9   7 187.240 144.501  11
  17  -9   8 3763.48 257.997  11
  17  -9   9 265.897 102.453  11
  18   0 -18 13054.4 466.967   9
  18   0 -17-101.856 128.989   9
  18   0 -16 3338.91 284.551   9
  18   0 -15 270.475 169.090   9
  18   0 -14 197.385 182.418   9
  18   0 -13 141.117 177.199   9
  18   0 -12 4016.14 359.011   9
  18   0 -11 251.058 186.177   8
  18   0 -11 171.220 174.735   9
  18   0 -10 50294.4 1449.02   9
  18   0 -10 52207.3 1496.04   8
  18   0  -9-103.507 154.899   8
  18   0  -9 104.852 213.829   7
  18   0  -9 278.056 178.653   9
  18   0  -8 4647.72 605.498   7
  18   0  -8 5599.10 412.517   9
  18   0  -8 4706.72 401.860   8
  18   0  -7-51.2821 161.617   8
  18   0  -7 3.88891 151.053   9
  18   0  -6 1216.64 230.753   8
  18   0  -6 1090.27 318.192   7
  18   0  -6 1144.03 215.753   9
  18   0  -5 183.010 152.934   8
  18   0  -5-242.131 233.906   7
  18   0  -5-113.506 130.864   9
  18   0  -4 32153.5 1496.58   7
  18   0  -4 32396.9 1035.78   9
  18   0  -4 31785.2 1051.17   8
  18   0  -3 312.517 210.639   7
  18   0  -2 1720.86 363.952   7
  18   0  -1 310.175 238.563   7
  18   0   0 13849.3 935.563   7
  18   0   1 112.363 198.537   7
  18   0   2 46604.8 1797.32   7
  18   0   3 96.5823 220.039   7
  18   0   4 186525. 4532.44   7
  18   0   5 87.2331 118.807  10
  18   0   5-108.209 247.562   7
  18   0   6 45133.4 1306.13  10
  18   0   7 50.9303 126.474  10
  18   0   8 19844.5 799.284  10
  18   0   9-59.3554 145.968  10
  18   0  10 851.490 187.443  10
  18   0  11-148.659 171.180  10
  18   0  12 5667.20 406.576  10
  18   0  13 61.7957 146.462  10
  18   0  14 14018.8 627.826  10
  18   0  15 90.4648 126.876  10
  18   0  16 4027.13 306.643  10
  18   0  17 31.6352 104.312  10
  18   0  18 8289.87 357.920  10
  18   2 -18 165.941 102.020   9
  18   2 -17 3931.64 268.926   9
  18  -2 -17 3813.08 242.888   9
  18   2 -16 3204.48 270.865   9
  18  -2 -16 3057.94 244.840   9
  18   2 -15 787.838 191.628   9
  18  -2 -15 690.980 162.811   9
  18   2 -14 9492.60 500.300   9
  18  -2 -14 9486.41 479.894   9
  18   2 -13 2888.74 317.244   9
  18  -2 -13 2585.84 278.135   9
  18   2 -12 29363.4 1000.78   9
  18  -2 -12 30351.2 987.855   9
  18  -2 -12 30473.1 1027.68   8
  18   2 -11 8508.00 515.789   9
  18  -2 -11 8801.35 503.315   9
  18  -2 -11 8755.94 536.107   8
  18   2 -10 12056.8 623.958   9
  18  -2 -10 13230.5 619.035   9
  18   2 -10 12212.8 643.489   8
  18  -2 -10 12226.6 634.099   8
  18  -2  -9 3165.67 311.834   9
  18   2  -9 2927.80 314.115   9
  18   2  -9 3880.71 368.536   8
  18  -2  -9 2981.25 333.411   8
  18  -2  -8 2729.38 309.227   8
  18  -2  -8 2310.86 409.412   7
  18   2  -8 2775.20 313.328   9
  18   2  -8 2964.26 331.398   8
  18  -2  -7 9349.30 823.660   7
  18   2  -7 9816.04 555.205   9
  18   2  -7 10345.8 577.091   8
  18  -2  -7 9604.99 552.338   8
  18   2  -6 153.183 145.396   8
  18  -2  -6-183.584 160.161   8
  18  -2  -6 88.5295 256.589   7
  18   2  -6-116.586 147.107   9
  18  -2  -5 22879.4 1266.78   7
  18   2  -5 21939.6 854.300   9
  18   2  -5 22799.7 877.001   8
  18  -2  -5 22226.2 852.088   8
  18  -2  -4 3437.90 520.228   7
  18   2  -4 3309.39 322.334   9
  18   2  -4 3358.46 333.819   8
  18  -2  -4 3835.00 341.782   8
  18  -2  -3 15409.2 680.788   8
  18  -2  -3 16153.3 1054.89   7
  18   2  -3 16105.5 699.172   9
  18   2  -3 15795.0 693.239   8
  18  -2  -2 793.764 177.327   8
  18  -2  -2 639.796 304.364   7
  18   2  -2 382.185 167.538   9
  18  -2  -1 3468.19 323.716   8
  18  -2  -1 2991.87 484.599   7
  18   2  -1 3105.88 299.561   9
  18  -2   0 15111.3 669.261   8
  18  -2   0 14553.0 1018.61   7
  18   2   0 12276.2 610.057   9
  18  -2   1 771.867 180.700   8
  18  -2   1 790.899 178.034  10
  18  -2   1 253.595 228.622   7
  18   2   1 270.347 146.283   9
  18  -2   2 42529.1 1777.57   7
  18  -2   2 42072.9 1266.34  10
  18   2   2 41965.1 1234.75   9
  18  -2   3 2348.47 276.347  10
  18  -2   3 2393.39 438.058   7
  18   2   3 2380.28 281.553   9
  18  -2   4 38599.9 1727.01   7
  18  -2   4 35841.4 1153.90  10
  18  -2   5 3248.47 320.205  10
  18  -2   5 3065.10 528.148   7
  18  -2   6 1653.78 287.214  10
  18  -2   6 1345.81 332.327   7
  18  -2   7 49836.7 2001.61   7
  18  -2   7 47749.6 1401.40  10
  18  -2   8 649.256 193.862  10
  18  -2   8 195.407 250.156   7
  18  -2   9 36117.6 1168.80  10
  18  -2  10 4487.30 385.751  10
  18  -2  11 14452.8 678.365  10
  18  -2  12 20896.2 831.101  10
  18  -2  13 14929.1 670.165  10
  18  -2  14 1434.16 230.864  10
  18  -2  15 14304.0 613.183  10
  18  -2  16 603.771 159.315  10
  18  -2  17 12405.4 492.015  10
  18  -2  18 947.761 139.720  10
 -18   2 -18 1143.16 249.827  14
  18   4 -16 10875.7 410.347   9
  18  -4 -16 10006.9 409.771  13
  18  -4 -15 602.221 140.684  13
  18   4 -15 751.554 156.220   9
  18   4 -14 33059.7 942.979   9
  18  -4 -14 32873.6 949.934  13
  18  -4 -13 743.208 177.039  13
  18   4 -13 959.291 202.161   9
  18   4 -12 6489.63 411.539   9
  18  -4 -12 6389.04 409.171  13
  18   4 -11 4188.89 376.371   9
  18  -4 -11 3232.81 320.260   8
  18  -4 -11 4255.22 354.180  13
  18  -4 -10 2348.63 281.908   8
  18  -4 -10 2661.33 301.855  13
  18   4 -10 2377.86 282.714   9
  18  -4  -9 7185.01 464.681  13
  18   4  -9 7045.37 460.511   9
  18  -4  -9 6990.63 459.265   8
  18  -4  -8 1290.49 229.779   8
  18  -4  -8 1204.36 221.027  13
  18   4  -8 1048.17 222.559   9
  18  -4  -7 3357.79 336.338  13
  18   4  -7 3399.31 336.863   9
  18  -4  -7 3319.32 328.848   8
  18  -4  -6 3885.64 347.861  13
  18   4  -6 4671.26 378.508   9
  18  -4  -6 3753.22 343.434   8
  18  -4  -5 10622.4 566.331  13
  18  -4  -5 10165.5 846.526   7
  18   4  -5 10453.9 561.038   9
  18  -4  -5 10207.8 552.307   8
  18  -4  -4 9605.38 536.213  13
  18   4  -4 10335.8 558.981   9
  18  -4  -4 9722.36 533.496   8
  18  -4  -3 3092.29 310.433   8
  18  -4  -3 3278.80 324.156  13
  18  -4  -3 2809.92 488.095   7
  18   4  -3 2893.68 309.256   9
  18  -4  -2 11139.0 568.018   8
  18  -4  -2 10592.2 864.397   7
  18   4  -2 10773.3 575.725   9
  18  -4  -1 127.253 149.306   8
  18  -4  -1 153.889 248.179   7
  18   4  -1 279.101 148.033   9
  18  -4   0 888.542 199.507   8
  18  -4   0 578.999 284.793   7
  18   4   0 713.530 182.435   9
  18  -4   1 1344.91 229.639   8
  18  -4   1 1158.16 360.498   7
  18   4   1 1164.19 228.089   9
  18  -4   2 9478.21 526.257   8
  18  -4   2 9672.96 836.721   7
  18  -4   3 2913.99 326.232  10
  18  -4   3 3056.36 523.797   7
  18  -4   4 22187.8 1313.39   7
  18  -4   4 20944.7 853.190  10
  18  -4   5 2821.70 318.671  10
  18  -4   5 2731.70 512.717   7
  18  -4   6 3784.61 355.838  10
  18  -4   7 13143.4 658.423  10
  18  -4   8 26416.4 969.612  10
  18  -4   9 11399.3 605.502  10
  18  -4  10 14017.0 663.655  10
  18  -4  11 15303.4 686.330  10
  18  -4  12 70.5434 144.306  10
  18  -4  13 6131.18 400.411  10
  18  -4  14 14192.8 591.419  10
 -18   4 -14 14094.8 877.048  14
  18  -4  15 1399.24 189.698  10
 -18   4 -15 1400.55 341.258  14
  18  -4  16 422.158 133.476  10
 -18   4 -16 580.615 249.758  14
  18  -4  17 1418.57 139.736  10
 -18   4 -17 1481.92 247.064  14
  18  -6 -15 2773.29 194.436  13
  18  -6 -14 6159.96 321.465  13
  18  -6 -13 2580.76 228.241  13
  18  -6 -12 107.516 140.398  13
  18  -6 -11 588.399 178.822  13
  18  -6 -10-15.9816 157.179  13
  18  -6  -9 22595.7 826.730  13
  18   6  -9 23348.5 777.404   9
  18  -6  -8 4305.43 362.959  13
  18   6  -8 4591.39 340.686   9
  18  -6  -7 40339.9 1218.68  13
  18   6  -7 41195.9 1172.99   9
  18  -6  -6 6937.92 460.934  13
  18   6  -6 6838.65 417.108   9
  18  -6  -5 31453.1 1049.20  13
  18   6  -5 32985.9 1031.41   9
  18  -6  -4 1597.22 253.253  13
  18   6  -4 1616.39 237.433   9
  18  -6  -3 430.090 181.239  13
  18   6  -3 548.297 184.505   9
  18  -6  -2 111.294 170.913  13
  18  -6  -2 286.671 148.097  11
  18   6  -2 52.7868 148.099   9
  18  -6  -1 619.778 175.766  11
  18  -6   0 189.548 142.495  11
  18  -6   1 21465.7 834.112  11
  18  -6   2-79.5483 141.505  11
  18  -6   3 13328.2 602.330   8
  18  -6   3 13538.8 653.194  11
  18  -6   4 230.393 142.614   8
  18  -6   4 511.107 202.807  11
  18  -6   5 6439.48 418.630   8
  18  -6   5 6705.60 453.827  11
  18  -6   6 1270.69 230.561  11
  18  -6   7 413.822 186.008  11
  18  -6   8 75.9945 148.127  11
  18  -6   9 6268.82 419.563  11
  18  -6   9 6214.02 404.381  10
  18  -6  10 8445.81 472.907  11
  18  -6  10 8970.64 470.255  10
  18  -6  11 1041.05 198.943  11
  18  -6  11 878.249 168.543  10
  18  -6  12 1560.95 208.982  11
  18  -6  12 1896.66 213.444  10
  18  -6  13 10839.5 468.133  11
  18  -6  14 3938.59 256.931  11
  18  -8 -11 281.180 108.821  13
  18  -8 -10 12484.7 468.424  13
  18  -8  -9 3114.74 252.057  13
  18  -8  -8 2149.60 232.206  13
  18  -8  -7 4662.15 322.566  13
  18  -8  -6 396.946 166.464  13
  18  -8  -5 335.962 147.224  13
  18  -8  -5 187.624 115.653  11
  18  -8  -4 315.526 166.788  13
  18  -8  -4 613.687 154.634  11
  18  -8  -3 2385.46 271.491  13
  18  -8  -3 2532.42 261.280  11
  18  -8  -2 1783.88 247.902  13
  18  -8  -2 1289.42 213.849  11
  18  -8  -1 51.2205 162.654  13
  18  -8  -1 133.216 141.504  11
  18  -8   0 8436.27 460.499  13
  18  -8   0 9083.23 485.033  11
  18  -8   1 142.138 149.127  13
  18  -8   1 206.631 134.510  11
  18  -8   2 10295.1 509.858  13
  18  -8   2 9334.25 493.448  11
  18  -8   3 407.702 163.078  11
  18  -8   4 25251.8 856.774  11
  18  -8   5 15498.0 632.680  11
  18  -8   6 2421.09 257.609  11
  18  -8   7 24247.0 792.104  11
  18  -8   8 502.918 148.137  11
  18  -8   9 18871.6 638.859  11
  18  -8  10 1853.38 191.796  11
  18  -8  11 2477.66 192.319  11
  19   1 -18 15043.7 462.284   9
  19  -1 -17 2105.48 188.665   9
  19   1 -17 2063.22 199.138   9
  19   1 -16 35157.5 942.672   9
  19  -1 -16 33964.8 915.158   9
  19   1 -15 18483.5 675.314   9
  19  -1 -15 19247.0 664.203   9
  19   1 -14 28592.0 917.751   9
  19  -1 -14 29693.7 908.300   9
  19   1 -13 56732.6 1459.35   9
  19  -1 -13 54767.8 1432.33   9
  19   1 -12 982.705 223.343   9
  19  -1 -12 1258.84 213.402   9
  19   1 -11 38447.8 1174.74   9
  19  -1 -11 37675.7 1156.68   9
  19  -1 -11 39055.2 1205.03   8
  19   1 -10 228.471 169.600   8
  19  -1 -10 288.580 189.556   8
  19   1 -10 377.303 188.526   9
  19  -1 -10 272.545 169.332   9
  19   1  -9 22025.0 856.557   9
  19  -1  -9 22972.7 854.527   9
  19   1  -9 23164.3 896.743   8
  19  -1  -9 22600.4 882.793   8
  19   1  -8 1240.60 252.217   8
  19  -1  -8 1434.58 257.134   8
  19   1  -8 1294.79 235.375   9
  19  -1  -8 1383.27 235.183   9
  19   1  -7 6787.42 693.975   7
  19  -1  -7 7240.07 737.970   7
  19   1  -7 8116.08 499.660   9
  19  -1  -7 7972.27 486.418   9
  19   1  -7 7946.79 509.340   8
  19  -1  -7 8778.10 523.546   8
  19   1  -6 390.595 187.989   8
  19  -1  -6 433.059 201.696   8
  19   1  -6 270.674 180.665   7
  19  -1  -6 68.9593 208.318   7
  19   1  -6 208.160 149.945   9
  19  -1  -6 300.468 157.556   9
  19   1  -5 19444.6 1170.85   7
  19  -1  -5 20387.0 1196.49   7
  19   1  -5 20780.0 820.046   9
  19  -1  -5 21025.1 804.704   9
  19   1  -5 21913.9 840.694   8
  19  -1  -5 20700.6 824.979   8
  19   1  -4 1425.07 243.244   8
  19  -1  -4 1193.58 217.830   8
  19   1  -4 1026.21 272.409   7
  19  -1  -4 1165.82 333.578   7
  19  -1  -4 1387.06 215.966   9
  19   1  -4 1305.12 232.725   9
  19  -1  -3 28032.5 967.573   8
  19   1  -3 26884.7 1357.21   7
  19  -1  -3 27177.5 1383.87   7
  19  -1  -3 27176.4 925.979   9
  19   1  -3 27771.9 959.131   9
  19   1  -3 27785.9 965.242   8
  19  -1  -2 2546.74 288.528   8
  19   1  -2 1929.21 380.426   7
  19  -1  -2 2488.22 431.521   7
  19   1  -2 2918.67 303.362   9
  19   1  -2 2744.28 293.268   8
  19   1  -1 18034.6 736.346   8
  19  -1  -1 17816.8 737.121   8
  19  -1  -1 18276.5 1097.84   7
  19   1  -1 17227.9 724.513   9
  19   1   0 13078.5 613.192   8
  19  -1   0 13022.8 620.247   8
  19  -1   0 12144.8 898.706   7
  19   1   0 11998.8 587.855   9
  19   1   1 426.980 152.829   8
  19  -1   1 485.517 178.850   8
  19  -1   1 241.925 115.100  10
  19  -1   1 439.380 213.908   7
  19   1   1 459.951 160.488   9
  19   1   2 3278.09 309.761   8
  19  -1   2 2898.83 299.772   8
  19  -1   2 2903.22 298.427  10
  19  -1   2 3010.03 481.453   7
  19   1   2 3090.96 303.764   9
  19   1   3 28693.5 970.478   8
  19  -1   3 29277.0 1429.69   7
  19  -1   3 29046.4 993.981  10
  19   1   4 22972.3 853.844   8
  19  -1   4 24734.3 1316.46   7
  19  -1   4 24689.9 893.730  10
  19  -1   5 11879.8 916.342   7
  19  -1   5 12162.8 603.971  10
  19  -1   6 9349.88 821.405   7
  19  -1   6 7692.57 482.757  10
  19  -1   7 14175.4 1020.01   7
  19  -1   7 13857.5 662.177  10
  19  -1   8 1416.95 228.862  10
  19  -1   9 19485.3 798.076  10
  19  -1  10 3416.92 331.513  10
  19   1  10 3138.29 295.357  10
  19  -1  11 23432.9 880.653  10
  19   1  11 24440.1 860.762  10
  19  -1  12 4835.74 380.675  10
  19   1  12 5092.05 363.572  10
  19   1  13 2217.77 248.703  10
  19  -1  13 1978.35 261.227  10
  19  -1  14 1654.23 223.919  10
  19   1  14 1322.90 188.094  10
  19  -1  15 7811.17 418.492  10
  19   1  15 7218.59 382.458  10
  19  -1  16 6908.27 369.756  10
  19   1  16 6479.96 333.287  10
  19   1  17 6493.65 293.466  10
  19  -1  17 7117.84 342.210  10
  19   3 -17 676.416 117.890   9
  19   3 -16 13068.6 471.023   9
  19   3 -15 4368.67 288.391   9
  19   3 -14 854.598 187.050   9
  19   3 -13 18976.2 705.455   9
  19  -3 -13 20054.3 689.810  13
  19  -3 -12 955.854 192.472  13
  19   3 -12 938.390 202.461   9
  19   3 -11 20194.7 770.320   9
  19  -3 -11 20237.3 782.362   8
  19  -3 -11 20643.6 758.742  13
  19  -3 -10 7816.31 458.673  13
  19   3 -10 7356.41 467.218   9
  19  -3 -10 6804.19 452.832   8
  19  -3  -9 1138.01 224.788   8
  19  -3  -9 880.613 188.203  13
  19   3  -9 868.323 230.011   9
  19  -3  -8 3344.38 321.705  13
  19  -3  -8 2913.15 308.113   8
  19   3  -8 2725.15 305.642   9
  19   3  -8 3307.15 323.499   8
  19  -3  -7 9713.66 536.281  13
  19   3  -7 9406.85 536.734   9
  19  -3  -7 9733.84 543.660   8
  19  -3  -6 14849.1 662.419  13
  19   3  -6 13911.2 661.462   9
  19  -3  -6 14422.7 665.242   8
  19  -3  -5 28014.6 960.513  13
  19  -3  -5 26942.8 1398.77   7
  19   3  -5 27749.9 971.734   9
  19  -3  -5 28102.2 973.900   8
  19  -3  -4 18704.3 739.110  13
  19  -3  -4 16314.8 1075.08   7
  19   3  -4 17366.9 743.426   9
  19  -3  -4 17103.8 731.212   8
  19  -3  -3 170.350 131.334  13
  19  -3  -3-144.165 166.888   8
  19  -3  -3 229.447 236.420   7
  19   3  -3 143.874 153.496   9
  19  -3  -2 1739.84 243.910   8
  19  -3  -2 1574.55 378.365   7
  19   3  -2 1794.67 253.629   9
  19  -3  -1 536.335 189.463   8
  19  -3  -1 216.467 205.511   7
  19   3  -1 696.952 178.904   9
  19  -3   0 11163.6 570.834   8
  19  -3   0 11914.5 914.065   7
  19   3   0 10805.8 571.656   9
  19  -3   1 2210.08 271.403   8
  19  -3   1 1547.64 377.279   7
  19   3   1 2249.34 281.620   9
  19  -3   2 7127.68 455.034   8
  19  -3   2 6795.86 681.718   7
  19  -3   2 6479.86 446.888  10
  19   3   2 6596.24 444.016   9
  19  -3   3 603.150 176.885  10
  19  -3   3 248.113 251.678   7
  19  -3   4 55500.0 2129.48   7
  19  -3   4 51534.3 1479.52  10
  19  -3   5 484.647 164.327  10
  19  -3   5 895.269 333.111   7
  19  -3   6 590.779 186.788  10
  19  -3   7 253.229 168.126  10
  19  -3   8 4451.94 383.498  10
  19  -3   9 422.037 175.888  10
  19  -3  10 5323.04 409.406  10
  19  -3  11 24426.2 894.642  10
  19  -3  12 1760.94 240.798  10
  19  -3  13 63008.7 1574.76  10
  19  -3  14 222.871 140.738  10
  19  -3  15 34429.4 960.813  10
  19  -3  16 29.1544 100.674  10
 -19   3 -16 182.157 257.957  14
  19  -3  17 9703.41 364.976  10
  19  -5 -15 4972.33 252.668  13
  19  -5 -14 1145.50 155.031  13
  19   5 -14 1129.24 142.790   9
  19   5 -13 13106.3 483.675   9
  19  -5 -13 12874.8 504.219  13
  19   5 -12 4225.40 289.151   9
  19  -5 -12 4121.68 297.047  13
  19   5 -11 9316.98 450.885   9
  19  -5 -11 8914.81 459.089  13
  19  -5 -10 1281.20 215.636  13
  19   5 -10 965.860 197.911   9
  19  -5  -9 1273.11 223.041  13
  19   5  -9 1318.74 212.663   9
  19  -5  -8 11861.4 578.845  13
  19   5  -8 11914.3 561.541   9
  19  -5  -7 16361.2 701.644  13
  19   5  -7 16967.3 688.936   9
  19  -5  -7 16039.8 673.782   8
  19  -5  -6 10437.5 554.133  13
  19   5  -6 10850.0 562.663   9
  19  -5  -6 10678.7 540.362   8
  19  -5  -5 6614.46 437.890  13
  19   5  -5 7044.42 438.675   9
  19  -5  -5 6856.24 437.594   8
  19  -5  -4 1276.32 216.525   8
  19  -5  -4 1302.67 228.907  13
  19   5  -4 1577.33 240.737   9
  19  -5  -3 3292.35 330.262  13
  19   5  -3 3499.85 331.688   9
  19  -5  -3 3544.08 322.606   8
  19  -5  -2 4970.99 387.754  13
  19   5  -2 4723.03 371.420   9
  19  -5  -2 4773.51 373.024   8
  19  -5  -1 2695.60 298.411   8
  19   5  -1 2880.26 306.482   9
  19  -5   0 13514.9 623.409   8
  19  -5   1 114.410 154.348   8
  19  -5   2 1074.58 212.432   8
  19  -5   3 392.924 172.787   8
  19  -5   3 663.411 178.069  11
  19  -5   4 718.547 182.743   8
  19  -5   4 1005.83 210.737  11
  19  -5   5 3019.06 299.120  11
  19  -5   6 5362.94 394.051  11
  19  -5   6 4871.90 386.973  10
  19  -5   7 11248.1 558.843  11
  19  -5   7 10023.5 552.122  10
  19  -5   8 39933.1 1197.60  10
  19  -5   9 1401.09 232.952  10
  19  -5  10 18114.1 712.738  10
  19  -5  11 5717.13 380.162  10
  19  -5  12 5902.11 367.354  10
  19  -5  13 20950.0 675.917  10
 -19   5 -13 17038.9 819.707  14
  19  -5  14 575.733 129.624  10
 -19   5 -14 328.814 185.884  14
  19  -5  15 11323.5 406.748  11
  19  -7 -12 279.840 104.993  13
  19  -7 -11 211.636 134.757  13
  19  -7 -10 8078.68 393.111  13
  19  -7  -9 7666.43 396.193  13
  19  -7  -8 41592.1 1114.91  13
  19  -7  -7 4418.19 329.379  13
  19  -7  -6 35329.3 1038.93  13
  19  -7  -5 6996.03 425.944  13
  19  -7  -4 164.804 157.213  13
  19  -7  -3 16575.9 680.754  13
  19  -7  -3 17335.6 663.991  11
  19  -7  -2 25477.1 865.082  13
  19  -7  -2 24614.2 838.291  11
  19  -7  -1 18753.0 731.422  13
  19  -7  -1 19684.4 728.222  11
  19  -7   0 10712.3 541.246  13
  19  -7   0 10593.7 527.129  11
  19  -7   1 504.854 167.057  11
  19  -7   2 370.833 165.095  11
  19  -7   3 1211.53 211.036  11
  19  -7   4 4743.33 347.030  11
  19  -7   5 907.870 187.371  11
  19  -7   6 4132.76 318.619  11
  19  -7   7 373.972 137.221  11
  19  -7   8 7021.15 397.474  11
  19  -7   9 5490.17 341.066  11
  19  -7  10 3684.11 266.369  11
  19  -7  11 2983.82 226.785  11
  19  -7  12 174.074 87.1695  11
  19  -9  -6 12415.5 420.249  13
  19  -9  -5 20502.3 596.037  13
  19  -9  -4 11252.6 424.418  13
  19  -9  -3 418.133 139.567  13
  19  -9  -2 10713.1 429.802  13
  19  -9  -2 9681.84 398.086  11
  19  -9  -1 908.143 161.787  13
  19  -9  -1 887.677 139.562  11
  19  -9   0 6668.24 338.910  13
  19  -9   0 6317.70 324.877  11
  19  -9   1 1486.61 174.572  13
  19  -9   1 1291.09 165.740  11
  19  -9   2 12292.4 459.799  13
  19  -9   2 11920.1 458.699  11
  19  -9   3 3249.44 232.103  13
  19  -9   3 3294.81 232.636  11
  19  -9   4 7145.08 321.695  13
  19  -9   4 7195.55 333.733  11
  19  -9   5 2431.04 185.751  13
  19  -9   5 2660.39 199.136  11
  20   0 -17 51.1694 85.0306   9
  20   0 -16 3077.16 230.712   9
  20   0 -15-22.3570 117.218   9
  20   0 -14 295.310 138.161   9
  20   0 -13 45.2121 147.159   9
  20   0 -12 12279.0 572.530   9
  20   0 -11-126.257 162.993   9
  20   0 -11-200.806 199.500   8
  20   0 -10 12836.3 610.129   9
  20   0 -10 12624.7 632.630   8
  20   0  -9 209.932 189.313   8
  20   0  -9-118.893 164.632   9
  20   0  -8 1099.75 235.455   8
  20   0  -8 1581.13 265.904   9
  20   0  -7-57.9252 172.752   8
  20   0  -7-126.260 164.127   9
  20   0  -6 792.582 191.624   8
  20   0  -6 849.888 207.639   9
  20   0  -5 5.52824 150.882   8
  20   0  -5-25.0791 218.829   7
  20   0  -5 164.350 168.722   9
  20   0  -4 10368.5 543.542   9
  20   0  -4 10312.3 553.593   8
  20   0  -3 7.63233 153.153   8
  20   0  -3 189.225 214.177   7
  20   0  -3 240.950 168.245   9
  20   0  -2 15129.4 1015.14   7
  20   0  -2 16768.7 704.537   9
  20   0  -2 16852.6 713.491   8
  20   0  -1 143.759 132.836   8
  20   0  -1-151.130 250.855   7
  20   0  -1 347.039 170.684   9
  20   0   0 22110.3 836.940   8
  20   0   0 22092.3 1216.78   7
  20   0   0 22667.8 828.949   9
  20   0   1-135.734 135.506   8
  20   0   1 381.326 203.918   7
  20   0   1 136.408 144.573   9
  20   0   2 10962.2 565.351   8
  20   0   2 10144.2 809.640   7
  20   0   2 11108.7 548.962   9
  20   0   3-68.2741 140.086   8
  20   0   4 6801.02 441.053   8
  20   0   5 187.419 123.361  10
  20   0   6 971.092 194.120  10
  20   0   7-28.7782 132.183  10
  20   0   8 4464.75 360.570  10
  20   0   9-100.549 148.786  10
  20   0  10 9035.71 504.203  10
  20   0  11-14.5190 133.540  10
  20   0  12 271.615 123.187  10
  20   0  13-26.4837 114.326  10
  20   0  14 18053.0 650.426  10
  20   0  15 68.1847 94.3191  10
  20   0  16 38392.7 946.917  10
  20   2 -16 32.3242 103.544   9
  20   2 -15 1669.52 189.279   9
  20  -2 -15 1576.81 162.816   9
  20   2 -14 540.398 168.818   9
  20  -2 -14 623.987 132.778   9
  20   2 -13 3008.70 283.571   9
  20  -2 -13 3151.16 255.234   9
  20   2 -12 24262.7 839.697   9
  20  -2 -12 25007.6 801.336   9
  20   2 -11 13663.2 623.380   9
  20  -2 -11 14291.4 589.557   9
  20  -2 -11 13900.1 635.139   8
  20   2 -10 9138.86 515.520   9
  20  -2 -10 8475.89 499.715   8
  20   2  -9 26159.4 922.225   9
  20   2  -9 26835.5 940.810   8
  20  -2  -9 25366.4 924.590   8
  20   2  -8 770.648 205.996   8
  20  -2  -8 1199.22 247.551   8
  20   2  -8 1135.89 233.819   9
  20   2  -7 11541.4 595.468   9
  20   2  -7 12176.2 610.857   8
  20  -2  -7 12121.2 604.616   8
  20   2  -6 494.178 186.073   8
  20  -2  -6 691.298 212.069   8
  20   2  -6 541.136 197.330   9
  20   2  -5 1357.10 222.042   8
  20  -2  -5 1142.64 215.931   8
  20   2  -5 1043.82 236.371   9
  20  -2  -4 2616.82 447.627   7
  20   2  -4 3241.11 326.385   9
  20   2  -4 3416.06 326.077   8
  20  -2  -4 2853.71 316.423   8
  20   2  -3 7770.12 479.475   9
  20   2  -3 7733.61 467.989   8
  20  -2  -3 7010.73 460.770   8
  20  -2  -2 20152.2 799.169   8
  20  -2  -2 20957.3 1209.28   7
  20   2  -2 18922.3 779.990   9
  20   2  -2 21461.7 803.067   8
  20  -2  -1 2390.10 285.789   8
  20  -2  -1 2329.51 442.853   7
  20   2  -1 2683.45 296.887   9
  20  -2   0 37713.9 1156.14   8
  20  -2   0 38091.6 1658.30   7
  20   2   0 36658.3 1148.12   9
  20  -2   1 7501.68 466.754   8
  20  -2   1 7885.24 744.579   7
  20   2   1 7415.77 469.292   9
  20  -2   2 9507.71 532.044   8
  20  -2   2 9820.16 815.491   7
  20   2   2 9235.20 522.717   9
  20  -2   3 8762.43 512.638   8
  20  -2   3 8620.90 770.144   7
  20  -2   3 9398.09 529.484  10
  20  -2   4 4622.27 380.281  10
  20  -2   5 3060.57 316.765  10
  20  -2   6 76.4428 150.619  10
  20  -2   7 43702.1 1306.99  10
  20  -2   8 13205.3 639.122  10
  20  -2   9 24748.5 907.005  10
  20  -2  10 2805.15 307.473  10
  20  -2  11 22913.6 840.082  10
  20  -2  12 5040.89 365.669  10
  20  -2  13 10382.3 505.646  10
  20  -2  14 215.062 132.322  10
  20  -2  15 527.356 138.087  10
  20  -2  16 6760.95 313.909  10
 -20   2 -16 30.9182 226.015  14
  20   4 -15 11355.0 389.706   9
  20   4 -14 8978.51 375.994   9
  20  -4 -14 7870.91 342.337  13
  20   4 -13 4394.63 286.939   9
  20  -4 -13 4103.83 268.216  13
  20   4 -12 9396.73 444.491   9
  20  -4 -12 9387.08 432.396  13
  20  -4 -11 359.464 141.212  13
  20   4 -11-54.2306 141.701   9
  20   4 -10 17100.9 665.320   9
  20  -4 -10 17931.2 680.117   8
  20  -4 -10 17369.2 662.201  13
  20  -4  -9 18519.6 706.723  13
  20   4  -9 18385.3 713.662   9
  20  -4  -9 19018.8 726.435   8
  20  -4  -8 2990.42 295.605  13
  20  -4  -8 2744.58 285.055   8
  20   4  -8 2616.28 290.980   9
  20  -4  -7 14225.1 626.449  13
  20   4  -7 12903.0 619.615   9
  20  -4  -7 13699.5 622.044   8
  20  -4  -6 1228.85 217.819   8
  20  -4  -6 941.030 189.894  13
  20   4  -6 892.303 218.705   9
  20  -4  -5 20447.7 787.240  13
  20   4  -5 21027.2 809.223   9
  20  -4  -5 20618.8 786.368   8
  20  -4  -4 12183.5 591.034  13
  20   4  -4 12478.4 606.235   9
  20  -4  -4 12156.3 586.896   8
  20  -4  -3 12622.7 596.828  13
  20   4  -3 12432.9 608.682   9
  20  -4  -3 12609.4 601.209   8
  20  -4  -2 52796.3 1419.14  13
  20   4  -2 51852.3 1436.55   9
  20  -4  -2 51214.6 1413.64   8
  20  -4  -1 213.175 150.186   8
  20   4  -1 17.0573 174.089   9
  20  -4   0 49695.3 1382.21   8
  20   4   0 50390.8 1396.86   9
  20  -4   1 2915.82 304.969   8
  20  -4   2 60394.4 1577.89   8
  20  -4   3 2754.73 299.928   8
  20  -4   4 77097.9 1875.76   8
  20  -4   5 11899.3 607.165  10
  20  -4   6 462.771 168.423  10
  20  -4   7 2021.12 272.133  10
  20  -4   8 2636.65 305.501  10
  20  -4   9 1148.69 217.736  10
  20  -4  10 4106.51 353.307  10
  20  -4  11-101.463 139.218  10
  20  -4  12 1896.77 230.660  10
 -20   4 -12 1280.08 302.768  14
  20  -4  13 74.6389 123.213  10
 -20   4 -13-67.8658 223.793  14
  20  -4  14 5058.52 296.826  10
 -20   4 -14 4003.22 392.343  14
  20  -4  15 6566.87 302.843  10
  20  -6 -12 1004.93 150.856  13
  20  -6 -11 10251.9 426.857  13
  20  -6 -10 890.560 157.735  13
  20   6 -10 630.358 127.874   9
  20  -6  -9 36015.5 997.107  13
  20   6  -9 36504.0 945.849   9
  20  -6  -8 3714.84 300.196  13
  20   6  -8 3335.73 258.534   9
  20  -6  -7 86909.5 1965.07  13
  20   6  -7 88282.2 1911.44   9
  20  -6  -6 5634.28 376.738  13
  20   6  -6 5785.69 362.159   9
  20  -6  -5 91635.8 2088.44  13
  20   6  -5 94404.3 2052.42   9
  20  -6  -4 543.871 192.744  13
  20   6  -4 344.448 137.862   9
  20  -6  -3 4251.27 344.106  13
  20  -6  -2 1005.79 204.580  13
  20  -6  -1 256.115 163.048  13
  20  -6   0 12481.9 580.918  13
  20  -6   1 4184.74 315.432   8
  20  -6   2 358.709 151.418   8
  20  -6   2 446.934 156.517  11
  20  -6   3 3997.84 311.591   8
  20  -6   3 3986.75 317.360  11
  20  -6   4-194.031 128.813   8
  20  -6   4-112.505 131.733  11
  20  -6   5 50795.9 1280.47   8
  20  -6   5 48715.0 1306.89  11
  20  -6   6 3943.79 296.227   8
  20  -6   6 3989.36 313.363  11
  20  -6   7 44808.4 1165.10   8
  20  -6   7 45412.2 1215.12  11
  20  -6   8 532.049 152.363   8
  20  -6   8 594.383 157.697  11
  20  -6   9 8173.12 393.325   8
  20  -6   9 7903.98 402.318  11
  20  -6  10 2679.80 217.157   8
  20  -6  10 2578.56 228.402  11
  20  -6  11 583.378 126.600   8
  20  -6  11 670.097 132.199  11
  20  -6  12 220.344 89.6619   8
  20  -6  12 201.328 93.3062  11
  20  -8  -8 766.125 120.915  13
  20  -8  -7 21600.9 633.433  13
  20  -8  -6 3406.06 244.885  13
  20  -8  -5 12989.8 493.776  13
  20  -8  -4 7909.46 385.783  13
  20  -8  -3 3011.83 255.631  13
  20  -8  -2 15125.2 562.156  13
  20  -8  -2 14698.8 518.808  11
  20  -8  -1 361.527 152.066  13
  20  -8  -1 151.360 96.9517  11
  20  -8   0 15860.2 581.502  13
  20  -8   0 15482.3 553.362  11
  20  -8   1 3885.83 279.704  13
  20  -8   1 3653.78 262.323  11
  20  -8   2 10629.1 455.402  13
  20  -8   2 9875.31 433.246  11
  20  -8   3 227.265 124.829  13
  20  -8   3 202.461 116.114  11
  20  -8   4 6942.59 350.200  13
  20  -8   4 6754.02 345.351  11
  20  -8   5 2796.45 224.457  13
  20  -8   5 2813.60 222.265  11
  20  -8   6 847.531 141.831  13
  20  -8   6 840.107 141.566  11
  20  -8   7 2802.72 206.568  13
  20  -8   7 2518.84 196.284  11
  20  -8   8 1087.32 131.118  13
  21   1 -16 1721.02 155.784   9
  21  -1 -15 3223.70 219.066   9
  21   1 -15 3460.61 243.394   9
  21   1 -14 1781.55 199.792   9
  21  -1 -14 1862.54 193.284   9
  21   1 -13 10988.6 493.456   9
  21  -1 -13 12321.5 495.208   9
  21   1 -12 165.869 148.498   9
  21  -1 -12 153.967 136.851   9
  21   1 -11 89433.8 2032.49   9
  21  -1 -11 89330.5 2002.03   9
  21  -1 -11 92209.6 2066.58   8
  21  -1 -10 74.9975 175.044   8
  21   1 -10 87.5583 169.448   9
  21  -1 -10 181.073 139.731   9
  21   1 -10 5.94824 160.235   8
  21   1  -9 75500.5 1837.38   9
  21  -1  -9 77259.7 1811.73   9
  21   1  -9 75800.4 1859.27   8
  21  -1  -9 75158.7 1858.01   8
  21  -1  -8 5574.74 381.268   9
  21   1  -8 5274.77 391.280   9
  21   1  -8 5106.01 390.216   8
  21  -1  -8 5170.86 399.590   8
  21  -1  -7 51473.8 1363.97   9
  21   1  -7 49741.7 1385.38   9
  21   1  -7 50977.3 1410.01   8
  21  -1  -7 48851.7 1396.60   8
  21  -1  -6 6804.08 425.340   9
  21   1  -6 6421.01 433.471   9
  21   1  -6 6508.50 444.767   8
  21  -1  -6 6200.15 427.794   8
  21  -1  -5 10086.9 518.884   9
  21   1  -5 10849.2 559.317   9
  21   1  -5 10577.1 558.876   8
  21  -1  -5 10194.0 555.609   8
  21  -1  -4 27621.4 927.273   9
  21   1  -4 27253.1 952.492   9
  21   1  -4 29012.3 974.411   8
  21  -1  -4 27260.6 961.905   8
  21   1  -3 2198.13 267.441   8
  21  -1  -3 2124.65 276.116   8
  21   1  -3 1699.80 250.375   9
  21   1  -2 19396.8 767.135   9
  21   1  -2 19123.8 763.095   8
  21  -1  -2 19362.2 773.895   8
  21  -1  -1 18078.8 744.863   8
  21   1  -1 18379.8 739.952   9
  21   1  -1 18547.5 744.858   8
  21   1   0 291.948 147.094   8
  21  -1   0 488.382 181.127   8
  21   1   0 650.730 187.493   9
  21   1   1 37442.3 1125.91   8
  21  -1   1 37542.3 1151.89   8
  21   1   1 36226.4 1117.39   9
  21   1   2 1328.10 220.261   8
  21  -1   2 764.799 192.245   8
  21   1   3 5530.81 387.682   8
  21  -1   3 5661.19 410.641   8
  21   1   4 3474.90 311.240   8
  21  -1   4 3398.87 324.895   8
  21  -1   4 3211.55 308.530  10
  21   1   5 7859.98 450.044   8
  21  -1   5 7382.66 464.344   8
  21  -1   5 7544.33 460.217  10
  21   1   6 1830.60 239.722   8
  21  -1   6 1615.47 226.702  10
  21   1   7 2821.06 269.701   8
  21  -1   7 2738.15 290.857  10
  21   1   8 4209.73 318.947   8
  21  -1   8 4263.13 356.987  10
  21  -1   9 26975.3 922.314  10
  21  -1  10 13258.4 605.179  10
  21  -1  11 28485.3 918.090  10
  21  -1  12 4705.91 326.827  10
  21  -1  13 28994.7 869.812  10
  21  -1  14 8754.58 404.874  10
  21  -1  15 474.522 123.247  10
  21   3 -15 1705.32 155.307   9
  21   3 -14 18572.4 582.973   9
  21   3 -13 340.840 134.133   9
  21   3 -12 1314.98 199.962   9
  21   3 -11 1728.59 227.643   9
  21  -3 -10 252.582 148.588   8
  21   3 -10 222.328 169.189   9
  21   3  -9 11508.8 552.119   9
  21  -3  -9 11713.2 563.242   8
  21   3  -8 6377.99 425.051   9
  21  -3  -8 6550.63 423.778   8
  21  -3  -7 18.0170 160.023   8
  21   3  -7 316.799 194.157   9
  21   3  -6 14489.7 647.417   9
  21  -3  -6 13744.3 635.418   8
  21  -3  -5 414.056 172.052   8
  21   3  -5 248.265 192.150   9
  21   3  -4 58592.2 1535.94   9
  21  -3  -4 56748.6 1518.89   8
  21  -3  -3 687.997 200.526   8
  21   3  -3 891.394 219.692   9
  21   3  -2 37983.9 1158.53   9
  21  -3  -2 38107.1 1154.41   8
  21  -3  -1 9283.78 520.202   8
  21   3  -1 9181.74 522.169   9
  21  -3   0 25908.5 906.842   8
  21   3   0 25791.3 907.220   9
  21  -3   1 8218.27 483.881   8
  21  -3   2 5383.27 395.067   8
  21  -3   3 7800.93 474.997   8
  21  -3   4 7098.51 454.601   8
  21  -3   5 7320.74 449.353   8
  21  -3   5 7374.09 467.859  10
  21  -3   6 2836.47 307.928  10
  21  -3   7 12154.7 600.069  10
  21  -3   8 6598.32 437.175  10
  21  -3   9 8272.64 476.043  10
  21  -3  10 116.557 147.343  10
  21  -3  11 1190.53 200.494  10
  21  -3  12 1934.45 226.233  10
  21  -3  13 429.189 137.399  10
 -21   3 -13 560.712 271.822  14
  21  -3  14 8271.02 369.029  10
 -21   3 -14 5524.52 476.298  14
  21  -3  15 174.210 81.7723  10
  21   5 -12 3868.76 230.387   9
  21  -5 -12 3756.96 235.397  13
  21  -5 -11 172.185 116.007  13
  21   5 -11 133.818 99.9752   9
  21  -5 -10 1521.58 183.962  13
  21   5 -10 1520.94 177.910   9
  21  -5  -9 360.085 143.164  13
  21   5  -9-10.0423 121.996   9
  21  -5  -8 819.803 162.337   8
  21  -5  -8 859.886 179.343  13
  21   5  -8 919.663 180.218   9
  21  -5  -7 299.505 130.008   8
  21  -5  -7 406.085 152.327  13
  21   5  -7 316.649 160.387   9
  21  -5  -6 4332.52 327.344  13
  21   5  -6 4542.41 339.581   9
  21  -5  -6 5136.57 343.877   8
  21  -5  -5 2384.46 247.936   8
  21  -5  -5 2684.23 273.580  13
  21   5  -5 2462.57 260.701   9
  21  -5  -4 1594.37 221.569   8
  21  -5  -4 1518.07 233.016  13
  21   5  -4 1690.98 229.854   9
  21  -5  -3 1114.92 191.729   8
  21  -5  -3 1044.41 199.969  13
  21   5  -3 1244.85 215.779   9
  21  -5  -2 3996.88 321.859  13
  21   5  -2 4234.15 343.778   9
  21  -5  -2 3908.58 310.510   8
  21  -5  -1 3570.90 304.260  13
  21  -5  -1 3977.17 321.797   8
  21  -5   0 17959.8 700.606  13
  21  -5   0 17684.6 680.843   8
  21  -5   1 6902.27 415.242   8
  21  -5   2 4440.24 337.106   8
  21  -5   3 856.407 178.894   8
  21  -5   4 10924.7 529.873   8
  21  -5   5 17182.8 666.654   8
  21  -5   6 29977.5 921.987   8
  21  -5   7 17359.6 660.182   8
  21  -5   7 18321.3 655.464  11
  21  -5   8 15035.1 593.614   8
  21  -5   8 16226.6 600.971  11
  21  -5   9 9276.38 439.523   8
  21  -5   9 8977.35 421.676  11
  21  -5  10 1074.39 170.778   8
  21  -5  10 715.776 129.678  11
  21  -5  11 809.555 150.351   8
  21  -5  11 700.066 128.702  11
  21  -5  12 3089.61 219.192   8
  21  -5  12 3156.58 210.024  11
  21  -5  13 538.701 98.6213   8
  21  -7  -9 3793.75 222.471  13
  21  -7  -8 4065.75 252.144  13
  21  -7  -7 1601.56 185.626  13
  21  -7  -6 12364.0 484.100  13
  21  -7  -5 859.432 162.679  13
  21  -7  -4 515.583 160.506  13
  21  -7  -3 5384.81 336.864  13
  21  -7  -2 683.363 161.951  13
  21  -7  -1 6941.41 386.106  13
  21  -7   0 2618.41 247.630  13
  21  -7   1 3126.26 261.674  13
  21  -7   2 958.394 172.857  13
  21  -7   2 729.678 139.272  11
  21  -7   3 751.931 164.510  13
  21  -7   3 1109.78 158.979  11
  21  -7   4 83.6590 121.012  13
  21  -7   4 43.7471 101.433  11
  21  -7   5 2007.66 190.324  11
  21  -7   6 31292.9 839.079  11
  21  -7   7 297.125 109.262  11
  21  -7   8 8893.79 360.386  11
  22   0 -15 139.073 83.5548   9
  22   0 -14 543.857 126.590   9
  22   0 -13 185.636 120.195   9
  22   0 -12 1837.09 210.819   9
  22   0 -11 304.798 156.101   9
  22   0 -10 10382.8 496.097   9
  22   0 -10 10390.7 518.185   8
  22   0  -9-108.745 168.418   8
  22   0  -9 106.960 148.776   9
  22   0  -8 7526.84 436.045   9
  22   0  -8 7962.99 473.996   8
  22   0  -7 20.2873 168.685   8
  22   0  -7-145.555 154.234   9
  22   0  -6 745.978 206.815   8
  22   0  -6 860.863 194.120   9
  22   0  -5 238.979 169.006   8
  22   0  -5-54.3565 137.473   9
  22   0  -4 6456.10 421.773   9
  22   0  -4 6058.63 423.901   8
  22   0  -3 195.159 156.423   8
  22   0  -3 142.694 154.375   9
  22   0  -2 963.145 208.628   8
  22   0  -2 2022.50 252.586   9
  22   0  -1 31.1561 158.357   8
  22   0  -1-178.435 156.584   9
  22   0   0 6614.27 428.067   8
  22   0   0 6762.84 424.680   9
  22   0   1-117.684 152.154   8
  22   0   2 37156.0 1119.82   8
  22   0   3 85.4100 170.213   8
  22   0   4 15319.7 659.181   8
  22   0   5 125.874 140.709   8
  22   0   6 6439.68 406.199   8
  22   0   7 212.876 156.935   8
  22   0   7 181.942 113.524  10
  22   0   8 797.833 176.296   8
  22   0   8 1016.03 189.991  10
  22   0   9 169.738 129.351   8
  22   0   9 39.2533 107.482  10
  22   0  10 744.286 168.592   8
  22   0  10 742.025 167.452  10
  22   0  11-56.7942 111.311   8
  22   0  11 87.8631 107.639  10
  22   0  12 7351.01 354.761   8
  22   0  12 7154.10 365.381  10
  22   0  13-82.7680 95.3821   8
  22   0  13-78.5634 89.7633  10
  22   0  14 163.627 84.8378  10
  22   2 -15 422.967 91.3120   9
  22   2 -14 1251.61 150.022   9
  22   2 -13 466.619 139.908   9
  22   2 -12 641.027 159.425   9
  22   2 -11 14074.6 565.201   9
  22   2 -10 17697.1 658.880   9
  22  -2 -10 16670.1 658.501   8
  22   2  -9 13008.3 579.247   9
  22  -2  -9 13009.5 581.157   8
  22   2  -8 30325.9 962.003   9
  22   2  -8 30487.9 955.879   8
  22  -2  -8 30511.8 970.487   8
  22   2  -7 9408.04 516.098   9
  22   2  -7 9698.26 504.879   8
  22  -2  -7 10004.9 522.168   8
  22   2  -6 11590.0 567.783   9
  22   2  -6 11574.9 561.851   8
  22  -2  -6 12296.8 591.356   8
  22   2  -5 1976.25 249.952   8
  22  -2  -5 2336.53 278.955   8
  22   2  -5 2737.36 292.747   9
  22   2  -4-59.5175 148.783   8
  22  -2  -4 114.411 147.053   8
  22   2  -4-97.0962 164.785   9
  22   2  -3 15562.7 664.108   9
  22   2  -3 16084.0 665.571   8
  22  -2  -3 15198.7 665.173   8
  22   2  -2 996.004 196.353   8
  22  -2  -2 1136.33 224.052   8
  22   2  -2 1311.04 224.821   9
  22  -2  -1 10072.8 537.356   8
  22   2  -1 9712.41 522.200   9
  22  -2   0 19636.5 767.020   8
  22   2   0 20663.5 778.248   9
  22  -2   1 670.343 200.977   8
  22  -2   2 50832.2 1391.00   8
  22  -2   3 1673.45 254.335   8
  22  -2   4 27955.0 940.013   8
  22  -2   5 26740.9 911.010   8
  22  -2   6 16601.2 692.933   8
  22  -2   6 16637.3 692.748  10
  22  -2   7 2034.16 261.832   8
  22  -2   7 1739.42 230.642  10
  22  -2   8 248.542 143.273  10
  22  -2   9 3013.16 281.030  10
  22  -2  10 5006.51 346.677  10
  22  -2  11 839.133 169.520  10
  22  -2  12 17279.4 613.541  10
  22  -2  13 468.890 133.277   8
  22  -2  13 347.331 124.759  10
  22  -2  14 10757.0 390.454   8
  22  -2  14 10428.9 399.304  10
  22   4 -13 4035.66 216.817   9
  22   4 -12 409.803 126.382   9
  22   4 -11 273.495 126.861   9
  22   4 -10 7133.67 365.042   9
  22  -4  -9 94.8160 124.213   8
  22  -4  -9 266.796 115.039  13
  22   4  -9 279.989 149.847   9
  22  -4  -8 49573.9 1209.80  13
  22   4  -8 48165.3 1244.54   9
  22  -4  -8 48373.4 1241.63   8
  22  -4  -7 3199.41 261.470  13
  22   4  -7 2643.07 265.922   9
  22  -4  -7 3292.83 289.175   8
  22  -4  -6 38176.0 1048.50  13
  22   4  -6 37075.2 1071.60   9
  22  -4  -6 37560.4 1063.03   8
  22  -4  -5 25895.8 829.579  13
  22   4  -5 25880.1 851.464   9
  22  -4  -5 24565.7 831.048   8
  22  -4  -4 58573.6 1433.81  13
  22   4  -4 55493.5 1445.40   9
  22  -4  -4 56818.1 1445.36   8
  22  -4  -3 30238.3 924.846  13
  22   4  -3 30072.9 953.000   9
  22  -4  -3 29064.2 930.744   8
  22  -4  -2 15725.8 624.101  13
  22   4  -2 14972.6 631.999   9
  22  -4  -2 14354.1 621.589   8
  22  -4  -1 26534.5 863.210  13
  22  -4  -1 25387.3 860.359   8
  22  -4   0 33762.1 1024.74   8
  22  -4   0 33596.1 1005.30  13
  22  -4   1 4661.17 350.393   8
  22  -4   2 33498.6 1022.59   8
  22  -4   3 4045.87 329.472   8
  22  -4   4 18909.1 716.411   8
  22  -4   5 6426.72 398.145   8
  22  -4   6 339.718 159.718   8
  22  -4   7 5528.05 365.701   8
  22  -4   8 3345.97 289.690   8
  22  -4   9 17433.1 635.164   8
  22  -4  10 7182.72 371.189   8
  22  -4  11 1597.46 183.160   8
  22  -4  12 12169.5 445.368   8
  22  -4  13 28.8236 79.6697   8
  22  -6  -9 6695.11 305.073  13
  22  -6  -8 456.296 123.934  13
  22  -6  -7 5580.97 303.894  13
  22  -6  -6 64.5415 113.480  13
  22  -6  -5 13941.7 533.019  13
  22  -6  -4 74.0367 116.462  13
  22  -6  -3 25740.8 795.635  13
  22  -6  -2 415.493 149.328  13
  22  -6  -1 22319.1 734.500  13
  22  -6   0 2949.71 260.967  13
  22  -6   0 3067.05 241.199   8
  22  -6   1 8645.86 427.171  13
  22  -6   1 8835.64 403.537   8
  22  -6   2 1025.13 154.467   8
  22  -6   2 941.109 168.651  13
  22  -6   3 17046.2 624.458  13
  22  -6   3 18106.6 598.266   8
  22  -6   4 807.665 139.834   8
  22  -6   5 93959.5 1932.74   8
  22  -6   6 1212.05 156.051   8
  22  -6   7 87286.1 1776.91   8
  22  -6   8 15.1988 93.4937   8
  22  -6   9 35627.2 829.832   8
  22  -8  -2 3542.03 210.840  13
  22  -8  -1 11628.8 401.037  13
  22  -8   0 5461.73 264.621  13
  22  -8   1 5874.25 271.287  13
  22  -8   2 8794.58 333.228  13
  23   1 -14 289.123 82.0480   9
  23  -1 -13 1967.93 155.670   9
  23   1 -13 2481.77 194.754   9
  23  -1 -12 317.846 98.5684   9
  23   1 -12 644.111 139.997   9
  23  -1 -11 11446.4 441.427   9
  23   1 -11 11760.7 479.721   9
  23  -1 -10 1738.68 193.966   9
  23   1 -10 1171.24 188.704   9
  23  -1  -9 17809.9 629.051   9
  23   1  -9 18147.6 660.410   9
  23   1  -9 18732.1 675.248   8
  23  -1  -9 18220.5 673.520   8
  23   1  -8 1679.30 221.249   8
  23  -1  -8 1744.81 233.240   8
  23  -1  -8 1798.97 203.845   9
  23   1  -8 2118.13 244.460   9
  23  -1  -7 39390.1 1066.58   9
  23   1  -7 38035.7 1099.14   9
  23   1  -7 38458.6 1103.46   8
  23  -1  -7 39107.4 1121.87   8
  23  -1  -6 4345.11 316.215   9
  23   1  -6 4653.78 351.971   9
  23   1  -6 4616.11 349.220   8
  23  -1  -6 4692.02 357.094   8
  23  -1  -5 6083.09 367.105   9
  23   1  -5 6545.20 406.809   9
  23   1  -5 5598.43 380.856   8
  23  -1  -5 6666.93 423.575   8
  23   1  -4 37208.7 1087.40   9
  23   1  -4 37779.1 1098.44   8
  23  -1  -4 35337.4 1092.24   8
  23   1  -3 654.652 180.467   8
  23  -1  -3 278.819 162.687   8
  23   1  -3 510.098 171.396   9
  23   1  -2 18176.0 707.527   9
  23   1  -2 19262.9 720.239   8
  23  -1  -2 17590.9 711.545   8
  23   1  -1 1728.80 232.496   8
  23  -1  -1 1590.34 232.874   8
  23   1  -1 1920.60 241.465   9
  23   1   0 14968.1 617.709   8
  23  -1   0 13563.7 618.041   8
  23  -1   1 14546.3 628.066   8
  23   1   1 15025.3 619.141   8
  23   1   2 535.411 163.280   8
  23  -1   2 559.891 180.802   8
  23   1   3 61744.5 1493.08   8
  23  -1   3 57441.1 1501.00   8
  23   1   4 526.014 149.549   8
  23  -1   4 257.020 151.498   8
  23   1   5 71703.4 1650.60   8
  23  -1   5 68675.6 1679.88   8
  23   1   6 598.801 158.987   8
  23  -1   6 705.784 187.121   8
  23  -1   7 29284.8 916.107   8
  23  -1   8 2307.15 241.376   8
  23  -1   8 2562.13 247.734  10
  23  -1   9 2975.40 263.690   8
  23  -1   9 2801.15 249.297  10
  23  -1  10 8732.65 413.650   8
  23  -1  10 9110.59 427.603  10
  23  -1  11 6991.16 351.709   8
  23  -1  11 6693.38 347.572  10
  23  -1  12 7867.85 346.271   8
  23  -1  12 7501.42 349.502  10
  23  -1  13 20035.7 555.587   8
  23   3 -13 5701.47 253.384   9
  23   3 -12 1426.27 158.287   9
  23   3 -11 5630.83 304.413   9
  23   3 -10 14843.6 539.428   9
  23  -3  -9 1044.33 180.729   8
  23   3  -9 1027.28 180.372   9
  23   3  -8 12818.4 529.522   9
  23  -3  -8 12024.1 519.198   8
  23   3  -7 17302.9 645.002   9
  23  -3  -7 16654.7 637.437   8
  23   3  -6 21229.0 751.770   9
  23  -3  -6 21546.9 749.306   8
  23   3  -5 4350.45 343.974   9
  23  -3  -5 4439.53 337.403   8
  23   3  -4 52266.5 1353.63   9
  23  -3  -4 51526.6 1345.07   8
  23  -3  -3 747.583 193.649   8
  23   3  -3 835.361 201.941   9
  23   3  -2 16640.5 665.996   9
  23  -3  -2 17499.6 682.034   8
  23  -3  -1 4914.25 357.165   8
  23  -3   0 11457.9 545.835   8
  23  -3   1 607.482 198.082   8
  23  -3   2 165.797 154.299   8
  23  -3   3 2821.49 282.036   8
  23  -3   4 1700.23 242.002   8
  23  -3   5 8.99945 155.869   8
  23  -3   6 329.674 159.865   8
  23  -3   7 2072.19 239.927   8
  23  -3   8 12894.8 539.373   8
  23  -3   9 130.504 137.421   8
  23  -3  10 41901.7 1061.25   8
  23  -3  11 2110.09 203.131   8
  23  -3  12 9061.34 362.355   8
  23   5 -10 867.190 113.932   9
  23  -5  -9 761.908 114.127  13
  23   5  -9 993.516 137.852   9
  23  -5  -8 1532.08 156.947  13
  23   5  -8 1476.78 165.650   9
  23  -5  -7 89.4369 93.2918   8
  23  -5  -7 35.5871 89.9310  13
  23   5  -7 161.179 112.094   9
  23  -5  -6 6570.88 329.236  13
  23   5  -6 6732.58 345.523   9
  23  -5  -6 6203.75 325.352   8
  23  -5  -5 11294.2 458.869  13
  23  -5  -5 11392.2 458.829   8
  23  -5  -4 277.181 113.085   8
  23  -5  -4 201.954 107.532  13
  23  -5  -3 1342.42 186.568   8
  23  -5  -3 1030.80 159.037  13
  23  -5  -2 3516.69 269.100  13
  23  -5  -2 3053.04 251.702   8
  23  -5  -1 1086.23 177.801   8
  23  -5  -1 1184.29 184.739  13
  23  -5   0 2523.77 236.797  13
  23  -5   0 2895.62 241.680   8
  23  -5   1 1886.87 210.378  13
  23  -5   1 1991.71 214.058   8
  23  -5   2 185.905 125.266  13
  23  -5   2 133.128 119.419   8
  23  -5   3 1289.66 179.821  13
  23  -5   3 1456.86 195.768   8
  23  -5   4 4235.07 284.320   8
  23  -5   5 5963.80 333.271   8
  23  -5   6 3516.04 250.891   8
  23  -5   7 1710.09 181.185   8
  23  -5   8 14243.5 488.957   8
  23  -5   9 155.913 90.2002   8
  23  -5  10 6489.43 278.318   8
  23  -7  -4 140.500 88.0977  13
  23  -7  -3 1635.25 152.917  13
  23  -7  -2 24189.3 658.442  13
  23  -7  -1 157.302 90.7332  13
  23  -7   0 16423.8 520.231  13
  23  -7   1 614.403 129.489  13
  23  -7   2 2001.14 169.190  13
  23  -7   3 4829.11 249.110  13
  23  -7   4-5.56882 79.2297  13
  24   0 -12 417.885 98.2129   9
  24   0 -11-108.221 101.159   9
  24   0 -10 15823.9 533.009   9
  24   0  -9-88.7300 119.299   9
  24   0  -9-122.025 127.691   8
  24   0  -8 19606.5 649.169   9
  24   0  -8 18534.3 661.566   8
  24   0  -7 58.9061 133.067   8
  24   0  -7 235.258 137.109   9
  24   0  -6 2720.41 246.435   9
  24   0  -6 3041.40 279.898   8
  24   0  -5 212.341 146.164   8
  24   0  -5 73.1866 128.187   9
  24   0  -4 2128.46 242.369   8
  24   0  -4 2382.23 240.346   9
  24   0  -3 20.1725 143.278   8
  24   0  -3 57.5169 118.833   9
  24   0  -2 337.394 153.346   8
  24   0  -2 610.177 159.474   9
  24   0  -1-8.24876 137.190   8
  24   0   0 273.064 133.478   8
  24   0   1 8.61340 125.431   8
  24   0   2 5385.09 353.153   8
  24   0   3-103.465 136.169   8
  24   0   4 42196.1 1134.41   8
  24   0   5 263.545 132.146   8
  24   0   6 19904.2 675.447   8
  24   0   7-28.9249 109.449   8
  24   0   8 595.467 137.439   8
  24   0   9 35.0351 87.1639   8
  24   0  10 25594.2 696.623   8
  24   2 -12 5985.13 267.684   9
  24   2 -11 888.959 135.548   9
  24   2 -10 5803.76 314.353   9
  24   2  -9 2733.63 229.359   9
  24  -2  -9 2931.85 248.463   8
  24  -2  -8 2095.87 220.924   8
  24   2  -8 1985.52 220.486   9
  24  -2  -7 1098.35 185.328   8
  24   2  -7 1164.77 191.562   9
  24   2  -6 23834.1 774.733   9
  24   2  -6 24067.9 751.483   8
  24  -2  -6 24049.1 783.882   8
  24   2  -5 1888.97 208.763   8
  24  -2  -5 1888.88 230.482   8
  24   2  -5 2005.50 236.158   9
  24   2  -4 8081.10 432.816   9
  24   2  -4 8336.97 414.782   8
  24  -2  -4 8117.56 435.456   8
  24   2  -3 230.106 116.355   8
  24  -2  -3 307.301 152.777   8
  24   2  -3 57.5249 154.535   9
  24  -2  -2 1080.61 197.286   8
  24   2  -2 904.362 199.231   9
  24  -2  -1 1112.70 197.738   8
  24  -2   0 2661.75 268.921   8
  24  -2   1 13712.0 584.466   8
  24  -2   2 19487.8 711.623   8
  24  -2   3 30910.5 939.362   8
  24  -2   4 24026.0 800.848   8
  24  -2   5 18502.4 673.113   8
  24  -2   6 20604.5 704.928   8
  24  -2   7 970.800 169.196   8
  24  -2   8 7431.51 381.566   8
  24  -2   9 9067.81 408.227   8
  24  -2  10 1028.22 157.570   8
  24  -2  11 17089.3 525.010   8
  24   4 -10 14122.3 436.969   9
  24   4  -9 3611.05 224.807   9
  24   4  -8 35343.2 880.838   9
  24  -4  -8 34702.2 873.193   8
  24  -4  -7 289.069 124.198   8
  24   4  -7 538.882 132.259   9
  24   4  -6 50514.7 1202.60   9
  24  -4  -6 50328.6 1194.70   8
  24  -4  -5 781.427 151.505   8
  24   4  -5 1018.42 173.319   9
  24  -4  -4 35911.7 970.197   8
  24  -4  -3 3416.13 269.875   8
  24  -4  -2 1353.49 190.231   8
  24  -4  -1 9562.35 446.603   8
  24  -4   0 1049.99 174.632   8
  24  -4   1 14632.4 564.023   8
  24  -4   2 348.267 134.545   8
  24  -4   3 7857.53 394.561   8
  24  -4   3 7432.26 357.017  13
  24  -4   4 8456.62 407.905   8
  24  -4   4 7972.99 368.209  13
  24  -4   5 677.581 128.950  13
  24  -4   5 579.981 144.382   8
  24  -4   6 26473.5 768.009   8
  24  -4   7 4370.39 273.859   8
  24  -4   8 11421.9 434.700   8
  24  -4   9 19697.6 579.757   8
  24  -4  10 17658.0 508.889   8
  24  -6  -4 135.161 84.1717  13
  24  -6  -3 4964.37 252.772  13
  24  -6  -2 875.068 131.490  13
  24  -6  -1 31811.6 802.329  13
  24  -6   0 215.708 107.018  13
  24  -6   1 49494.8 1112.44  13
  24  -6   2 175.738 96.1961  13
  24  -6   3 38709.3 908.936  13
  24  -6   4 4450.44 233.274  13
  25   1 -10 14027.0 451.851   9
  25   1  -9 18027.0 559.839   9
  25   1  -8 5596.95 301.905   9
  25  -1  -8 5389.28 314.190   8
  25  -1  -7 740.098 157.570   8
  25   1  -7 921.554 154.094   9
  25   1  -7 951.940 155.757   8
  25   1  -6 3271.72 249.372   9
  25   1  -6 2895.59 239.401   8
  25  -1  -6 3054.44 255.690   8
  25   1  -5 8883.39 415.063   9
  25   1  -5 9043.62 416.881   8
  25  -1  -5 8428.18 419.694   8
  25   1  -4 1043.53 168.476   8
  25  -1  -4 1143.31 185.095   8
  25   1  -4 978.617 162.628   9
  25   1  -3 31488.8 893.254   8
  25  -1  -3 30870.8 909.816   8
  25   1  -2 656.657 140.034   8
  25  -1  -2 556.765 152.096   8
  25   1  -1 9519.36 435.711   8
  25  -1  -1 9030.55 451.258   8
  25   1   0 1324.06 176.646   8
  25  -1   0 660.535 158.033   8
  25   1   1 8053.51 395.040   8
  25  -1   1 8030.76 416.500   8
  25   1   2 417.494 118.916   8
  25  -1   2 252.607 138.870   8
  25   1   3 13285.2 504.992   8
  25  -1   3 13357.2 538.981   8
  25  -1   4 9980.50 449.042   8
  25   1   4 9478.98 409.362   8
  25  -1   5 22113.7 703.736   8
  25  -1   6 13550.7 513.599   8
  25  -1   7 13233.4 494.090   8
  25  -1   8 11655.2 442.836   8
  25  -1   9 244.542 99.9422   8
  25  -1  10 9307.62 339.185   8
  25   3  -9 903.570 125.737   9
  25   3  -8 29465.2 760.500   9
  25  -3  -8 28436.9 754.762   8
  25  -3  -7 332.863 114.400   8
  25   3  -7 311.650 124.756   9
  25   3  -6 3714.37 259.122   9
  25  -3  -6 3593.18 256.617   8
  25  -3  -5 1149.69 169.156   8
  25  -3  -4 1540.78 198.541   8
  25  -3  -3 6486.17 356.770   8
  25  -3  -2 3872.74 283.303   8
  25  -3  -1 21394.8 698.951   8
  25  -3   0 1916.29 211.737   8
  25  -3   1 25854.5 786.674   8
  25  -3   2 373.627 144.530   8
  25  -3   3 10018.9 443.303   8
  25  -3   4 2137.30 212.536   8
  25  -3   5 1527.97 193.591   8
  25  -3   6 1480.68 172.703   8
  25  -3   7 12232.9 454.079   8
  25  -3   8 13935.8 471.321   8
  25  -3   9 12651.7 421.131   8
  25  -5  -3 196.311 83.2352   8
  25  -5  -2 2901.55 196.170   8
  25  -5  -1 2995.49 205.548   8
  25  -5   0 7903.27 318.131  13
  25  -5   0 8729.82 350.413   8
  25  -5   1 12450.1 413.109  13
  25  -5   1 13191.2 444.604   8
  25  -5   2 11915.5 417.859   8
  25  -5   3 4036.65 230.624   8
  25  -5   4 99.2843 77.2329   8
  25  -5   5 3706.00 200.677   8
  26   0  -7 13.9036 98.4627   8
  26   0  -6 5447.57 296.710   8
  26   0  -5 74.1072 99.6648   8
  26   0  -4 2930.54 232.980   8
  26   0  -3 60.3218 100.645   8
  26   0  -2 4146.90 280.263   8
  26   0  -1 124.874 106.017   8
  26   0   0 16482.2 570.774   8
  26   0   1-128.761 113.793   8
  26   0   2 23766.3 705.070   8
  26   0   3-139.306 104.615   8
  26   0   4 42478.4 1023.91   8
  26   0   5-9.37140 90.2086   8
  26   0   6 2216.82 176.129   8
  26   0   7 70.6341 80.0833   8
  26  -2  -7 1230.73 150.084   8
  26  -2  -6 543.912 129.424   8
  26  -2  -5 19111.2 600.436   8
  26  -2  -4 1519.14 175.068   8
  26  -2  -3 36816.3 956.095   8
  26  -2  -2 6709.15 349.764   8
  26  -2  -1 30502.3 846.425   8
  26  -2   0 284.565 127.438   8
  26  -2   1 14694.5 529.887   8
  26  -2   2 430.154 136.922   8
  26  -2   3 2589.29 220.722   8
  26  -2   4-12.8239 105.473   8
  26  -2   5 1915.12 187.712   8
  26  -2   6 2543.75 201.504   8
  26  -2   7 257.203 93.8557   8
  26  -2   8 5650.09 255.145   8
  26  -4  -4 1017.42 125.808   8
  26  -4  -3 10661.3 383.368   8
  26  -4  -2 1396.57 153.845   8
  26  -4  -1 467.832 115.786   8
  26  -4   0 189.783 98.2146   8
  26  -4   1 2091.80 180.248   8
  26  -4   2 148.110 85.6066   8
  26  -4   3 4752.70 248.977   8
  26  -4   4 12697.5 419.204   8
  26  -4   5-33.5946 70.0671   8
  27  -1  -6 17.2425 73.5534   8
  27  -1  -5 324.023 96.6987   8
  27  -1  -4 409.927 115.003   8
  27   1  -4 225.393 83.5883   8
  27   1  -3 9010.45 339.811   8
  27  -1  -3 9572.82 379.960   8
  27   1  -2 111.639 74.8804   8
  27  -1  -2 198.154 111.663   8
  27   1  -1 9475.41 354.510   8
  27  -1  -1 10658.4 406.498   8
  27  -1   0 2728.79 208.812   8
  27  -1   1 1711.76 167.260   8
  27  -1   2 4500.90 255.644   8
  27  -1   3 3712.63 227.563   8
  27  -1   4 18616.5 543.514   8
  27  -1   5 3147.95 191.228   8
  27  -3  -4 9915.84 348.631   8
  27  -3  -3 3889.39 213.078   8
  27  -3  -2 10481.4 375.512   8
  27  -3  -1 191.925 89.6517   8
  27  -3   0 719.153 118.414   8
  27  -3   1 4598.74 243.459   8
  27  -3   2 7404.30 306.079   8
  27  -3   3 10001.7 356.501   8
   0   0   0    0.00    0.00   0
TITL nelson_nmr_NiCODdppAlltry2 in C2/c
REM C2/c (#15 in standard setting)
CELL 1.54184  22.670457  10.506106  19.798713  90.0000  90.4215  90.0000
ZERR   66.00   0.000325   0.000144   0.000295   0.0000   0.0013   0.0000
LATT  7
SYMM -x, y,-z+1/2
SFAC C H N Mg K
UNIT 66.00 66.00 66.00 66.00 66.00
TREF
HKLF 4
END
;
_shelx_hkl_checksum              23228
####################################################################### 
# 
# This file contains crystal structure data downloaded from the 
# Cambridge Structural Database (CSD) hosted by the Cambridge 
# Crystallographic Data Centre (CCDC).
# 
# Full information about CCDC data access policies and citation 
# guidelines are available at http://www.ccdc.cam.ac.uk/access/V1 
# 
# Audit and citation data items may have been added by the CCDC. 
# Please retain this information to preserve the provenance of 
# this file and to allow appropriate attribution of the data. 
# 
#######################################################################

data_nelson_ac_oct2020
_database_code_depnum_ccdc_archive 'CCDC 2103815'
loop_
_audit_author_name
_audit_author_address
'Alan Kennedy'
;University of Strathclyde
United Kingdom
;
_audit_update_record             
;
2021-08-17 deposited with the CCDC.	2021-10-11 downloaded from the CCDC.
;

_audit_creation_method           SHELXL-2018/3
_shelx_SHELXL_version_number     2018/3
_chemical_name_systematic        ?
_chemical_name_common            ?
_chemical_melting_point          ?
_chemical_formula_moiety         ?
_chemical_formula_sum            'C46 H40 Br2 Cl4 Fe N2 Ni2 P2'
_chemical_formula_weight         1157.63

loop_
_atom_type_symbol
_atom_type_description
_atom_type_scat_dispersion_real
_atom_type_scat_dispersion_imag
_atom_type_scat_source
Ni Ni -3.0029 0.5091 'International Tables Vol C Tables 4.2.6.8 and 6.1.1.4'
Fe Fe -1.1336 3.1974 'International Tables Vol C Tables 4.2.6.8 and 6.1.1.4'
Br Br -0.6763 1.2805 'International Tables Vol C Tables 4.2.6.8 and 6.1.1.4'
P P 0.2955 0.4335 'International Tables Vol C Tables 4.2.6.8 and 6.1.1.4'
Cl Cl 0.3639 0.7018 'International Tables Vol C Tables 4.2.6.8 and 6.1.1.4'
N N 0.0311 0.0180 'International Tables Vol C Tables 4.2.6.8 and 6.1.1.4'
C C 0.0181 0.0091 'International Tables Vol C Tables 4.2.6.8 and 6.1.1.4'
H H 0.0000 0.0000 'International Tables Vol C Tables 4.2.6.8 and 6.1.1.4'

_space_group_crystal_system      monoclinic
_space_group_IT_number           14
_space_group_name_H-M_alt        'P 21/n'
_space_group_name_Hall           '-P 2yn'

_shelx_space_group_comment       
;
The symmetry employed for this shelxl refinement is uniquely defined
by the following loop, which should always be used as a source of
symmetry information in preference to the above space-group names.
They are only intended as comments.
;

loop_
_space_group_symop_operation_xyz
'x, y, z'
'-x+1/2, y+1/2, -z+1/2'
'-x, -y, -z'
'x-1/2, -y-1/2, z-1/2'

_cell_length_a                   12.71540(10)
_cell_length_b                   17.1989(2)
_cell_length_c                   20.6947(2)
_cell_angle_alpha                90
_cell_angle_beta                 95.5400(10)
_cell_angle_gamma                90
_cell_volume                     4504.60(8)
_cell_formula_units_Z            4
_cell_measurement_temperature    123(2)
_cell_measurement_reflns_used    12934
_cell_measurement_theta_min      3.3730
_cell_measurement_theta_max      73.0610

_exptl_crystal_description       'fragment cut from large prism'
_exptl_crystal_colour            red
_exptl_crystal_density_meas      ?
_exptl_crystal_density_method    ?
_exptl_crystal_density_diffrn    1.707
_exptl_crystal_F_000             2320
_exptl_transmission_factor_min   ?
_exptl_transmission_factor_max   ?
_exptl_crystal_size_max          0.45
_exptl_crystal_size_mid          0.40
_exptl_crystal_size_min          0.20
_exptl_absorpt_coefficient_mu    8.733
_shelx_estimated_absorpt_T_min   ?
_shelx_estimated_absorpt_T_max   ?
_exptl_absorpt_correction_T_min  0.14942
_exptl_absorpt_correction_T_max  1.00000
_exptl_absorpt_correction_type   multi-scan
_exptl_absorpt_process_details   
;
CrysAlisPro, Agilent Technologies,
Version 1.171.37.35 (release 13-08-2014 CrysAlis171 .NET)
(compiled Aug 13 2014,18:06:01)
Empirical absorption correction using spherical harmonics,
 implemented in SCALE3 ABSPACK scaling algorithm.
;

_exptl_absorpt_special_details   ?
_diffrn_ambient_temperature      123(2)
_diffrn_radiation_wavelength     1.54184
_diffrn_radiation_type           CuK\a
_diffrn_source                   'sealed tube'
_diffrn_measurement_device_type  'Oxford Diffraction Gemini S'
_diffrn_measurement_method       'omega scans'
_diffrn_detector_area_resol_mean ?
_diffrn_reflns_number            34815
_diffrn_reflns_av_unetI/netI     0.0436
_diffrn_reflns_av_R_equivalents  0.0587
_diffrn_reflns_limit_h_min       -14
_diffrn_reflns_limit_h_max       15
_diffrn_reflns_limit_k_min       -19
_diffrn_reflns_limit_k_max       20
_diffrn_reflns_limit_l_min       -25
_diffrn_reflns_limit_l_max       24
_diffrn_reflns_theta_min         3.348
_diffrn_reflns_theta_max         73.105
_diffrn_reflns_theta_full        70.000
_diffrn_measured_fraction_theta_max 0.988
_diffrn_measured_fraction_theta_full 0.999
_diffrn_reflns_Laue_measured_fraction_max 0.988
_diffrn_reflns_Laue_measured_fraction_full 0.999
_diffrn_reflns_point_group_measured_fraction_max 0.988
_diffrn_reflns_point_group_measured_fraction_full 0.999
_reflns_number_total             8918
_reflns_number_gt                7957
_reflns_threshold_expression     'I > 2\s(I)'
_reflns_Friedel_coverage         0.000
_reflns_Friedel_fraction_max     .
_reflns_Friedel_fraction_full    .

_reflns_special_details          
;
 Reflections were merged by SHELXL according to the crystal
 class for the calculation of statistics and refinement.
 
 _reflns_Friedel_fraction is defined as the number of unique
 Friedel pairs measured divided by the number that would be
 possible theoretically, ignoring centric projections and
 systematic absences.
;

_computing_data_collection       CrysalisPro
_computing_cell_refinement       CrysalisPro
_computing_data_reduction        CrysalisPro
_computing_structure_solution    SIR97
_computing_structure_refinement  'SHELXL-2018/3 (Sheldrick, 2018)'
_computing_molecular_graphics    ?
_computing_publication_material  SHELXL
_refine_special_details          ?
_refine_ls_structure_factor_coef Fsqd
_refine_ls_matrix_type           full
_refine_ls_weighting_scheme      calc
_refine_ls_weighting_details     
'w=1/[\s^2^(Fo^2^)+(0.0815P)^2^+4.5018P] where P=(Fo^2^+2Fc^2^)/3'
_atom_sites_solution_primary     ?
_atom_sites_solution_secondary   ?
_atom_sites_solution_hydrogens   geom
_refine_ls_hydrogen_treatment    constr
_refine_ls_extinction_method     none
_refine_ls_extinction_coef       .
_refine_ls_number_reflns         8918
_refine_ls_number_parameters     542
_refine_ls_number_restraints     13
_refine_ls_R_factor_all          0.0509
_refine_ls_R_factor_gt           0.0455
_refine_ls_wR_factor_ref         0.1255
_refine_ls_wR_factor_gt          0.1196
_refine_ls_goodness_of_fit_ref   1.016
_refine_ls_restrained_S_all      1.017
_refine_ls_shift/su_max          0.001
_refine_ls_shift/su_mean         0.000

loop_
_atom_site_label
_atom_site_type_symbol
_atom_site_fract_x
_atom_site_fract_y
_atom_site_fract_z
_atom_site_U_iso_or_equiv
_atom_site_adp_type
_atom_site_occupancy
_atom_site_site_symmetry_order
_atom_site_calc_flag
_atom_site_refinement_flags_posn
_atom_site_refinement_flags_adp
_atom_site_refinement_flags_occupancy
_atom_site_disorder_assembly
_atom_site_disorder_group
Ni1 Ni 0.52900(4) 0.14740(3) 0.20561(3) 0.01062(13) Uani 1 1 d . . . . .
Ni2 Ni 0.30850(4) 0.11308(3) 0.24800(3) 0.01052(13) Uani 1 1 d . . . . .
Fe1 Fe 0.30224(4) 0.34110(3) 0.13615(2) 0.01002(13) Uani 1 1 d . . . . .
Br1 Br 0.59195(3) 0.16107(2) 0.10208(2) 0.01453(10) Uani 1 1 d . . . . .
Br2 Br 0.20194(3) 0.17782(2) 0.32053(2) 0.01550(10) Uani 1 1 d . . . . .
P1 P 0.55030(6) 0.27053(5) 0.22287(4) 0.01036(16) Uani 1 1 d . . . . .
P2 P 0.20317(6) 0.14455(5) 0.16259(4) 0.00983(16) Uani 1 1 d . . . . .
Cl1 Cl 0.18090(15) 0.08183(9) 0.50223(7) 0.0654(5) Uani 1 1 d . . . . .
Cl2 Cl 0.36371(13) 0.18194(10) 0.53067(8) 0.0606(4) Uani 1 1 d . . . . .
Cl3 Cl -0.1024(19) 0.0770(11) 0.3841(9) 0.0365(5) Uani 0.194(5) 1 d D . P A 1
Cl4 Cl -0.0636(10) 0.2271(5) 0.4310(4) 0.0537(6) Uani 0.194(5) 1 d D . P A 1
N1 N 0.4253(2) 0.10254(16) 0.31360(13) 0.0130(5) Uani 1 1 d . . . . .
N2 N 0.4746(2) 0.04461(16) 0.18833(13) 0.0121(5) Uani 1 1 d . . . . .
C1 C 0.5334(3) 0.30573(19) 0.30461(16) 0.0133(6) Uani 1 1 d . . . . .
C2 C 0.4343(3) 0.2990(2) 0.32749(17) 0.0177(7) Uani 1 1 d . . . . .
H2 H 0.376161 0.280294 0.299499 0.021 Uiso 1 1 calc R U . . .
C3 C 0.4201(3) 0.3192(2) 0.39070(18) 0.0239(8) Uani 1 1 d . . . . .
H3 H 0.351992 0.315161 0.405681 0.029 Uiso 1 1 calc R U . . .
C4 C 0.5046(3) 0.3455(2) 0.43240(19) 0.0262(8) Uani 1 1 d . . . . .
H4 H 0.494640 0.359248 0.475858 0.031 Uiso 1 1 calc R U . . .
C5 C 0.6040(3) 0.3517(2) 0.41016(19) 0.0256(8) Uani 1 1 d . . . . .
H5 H 0.662417 0.369168 0.438532 0.031 Uiso 1 1 calc R U . . .
C6 C 0.6179(3) 0.3320(2) 0.34613(18) 0.0202(7) Uani 1 1 d . . . . .
H6 H 0.685757 0.336737 0.330893 0.024 Uiso 1 1 calc R U . . .
C7 C 0.6799(3) 0.3098(2) 0.20919(15) 0.0134(6) Uani 1 1 d . . . . .
C8 C 0.7691(3) 0.2654(2) 0.22673(18) 0.0198(7) Uani 1 1 d . . . . .
H8 H 0.761796 0.213270 0.240914 0.024 Uiso 1 1 calc R U . . .
C9 C 0.8692(3) 0.2968(3) 0.22361(19) 0.0262(8) Uani 1 1 d . . . . .
H9 H 0.930068 0.266179 0.235734 0.031 Uiso 1 1 calc R U . . .
C10 C 0.8805(3) 0.3723(3) 0.20305(19) 0.0278(9) Uani 1 1 d . . . . .
H10 H 0.949085 0.393869 0.201847 0.033 Uiso 1 1 calc R U . . .
C11 C 0.7911(3) 0.4170(2) 0.1839(2) 0.0271(8) Uani 1 1 d . . . . .
H11 H 0.798535 0.468726 0.168852 0.033 Uiso 1 1 calc R U . . .
C12 C 0.6912(3) 0.3853(2) 0.18715(18) 0.0198(7) Uani 1 1 d . . . . .
H12 H 0.630268 0.415479 0.174175 0.024 Uiso 1 1 calc R U . . .
C13 C 0.4614(3) 0.33132(19) 0.17139(16) 0.0131(6) Uani 1 1 d . . . . .
C14 C 0.4162(3) 0.4023(2) 0.19215(17) 0.0150(6) Uani 1 1 d . . . . .
H14 H 0.411807 0.417600 0.235925 0.018 Uiso 1 1 calc R U . . .
C15 C 0.3790(3) 0.4460(2) 0.13632(18) 0.0179(7) Uani 1 1 d . . . . .
H15 H 0.346371 0.495673 0.136320 0.022 Uiso 1 1 calc R U . . .
C16 C 0.3993(3) 0.4023(2) 0.08023(17) 0.0179(7) Uani 1 1 d . . . . .
H16 H 0.382917 0.417940 0.036373 0.022 Uiso 1 1 calc R U . . .
C17 C 0.4480(3) 0.3316(2) 0.10150(16) 0.0143(6) Uani 1 1 d . . . . .
H17 H 0.468432 0.290972 0.074183 0.017 Uiso 1 1 calc R U . . .
C18 C 0.2009(2) 0.24755(19) 0.14348(16) 0.0120(6) Uani 1 1 d . . . . .
C19 C 0.1801(3) 0.3077(2) 0.18862(17) 0.0144(6) Uani 1 1 d . . . . .
H19 H 0.183565 0.302421 0.234475 0.017 Uiso 1 1 calc R U . . .
C20 C 0.1537(3) 0.3761(2) 0.15287(18) 0.0173(7) Uani 1 1 d . . . . .
H20 H 0.136125 0.424808 0.170584 0.021 Uiso 1 1 calc R U . . .
C21 C 0.1579(3) 0.3596(2) 0.08594(18) 0.0189(7) Uani 1 1 d . . . . .
H21 H 0.143494 0.395426 0.051289 0.023 Uiso 1 1 calc R U . . .
C22 C 0.1872(3) 0.2808(2) 0.07953(16) 0.0158(7) Uani 1 1 d . . . . .
H22 H 0.196260 0.254585 0.040039 0.019 Uiso 1 1 calc R U . . .
C23 C 0.2286(3) 0.09644(19) 0.08746(15) 0.0126(6) Uani 1 1 d . . . . .
C24 C 0.3226(3) 0.1124(2) 0.06055(17) 0.0184(7) Uani 1 1 d . . . . .
H24 H 0.365358 0.154703 0.076740 0.022 Uiso 1 1 calc R U . . .
C25 C 0.3545(3) 0.0672(2) 0.01028(18) 0.0230(8) Uani 1 1 d . . . . .
H25 H 0.419081 0.078138 -0.007481 0.028 Uiso 1 1 calc R U . . .
C26 C 0.2912(3) 0.0057(2) -0.01382(18) 0.0260(8) Uani 1 1 d . . . . .
H26 H 0.312786 -0.025713 -0.047941 0.031 Uiso 1 1 calc R U . . .
C27 C 0.1972(3) -0.0098(2) 0.01175(18) 0.0263(8) Uani 1 1 d . . . . .
H27 H 0.153928 -0.051408 -0.005273 0.032 Uiso 1 1 calc R U . . .
C28 C 0.1653(3) 0.0350(2) 0.06214(16) 0.0181(7) Uani 1 1 d . . . . .
H28 H 0.100424 0.023878 0.079459 0.022 Uiso 1 1 calc R U . . .
C29 C 0.0643(2) 0.12305(19) 0.16784(16) 0.0126(6) Uani 1 1 d . . . . .
C30 C -0.0147(3) 0.1574(2) 0.12539(17) 0.0162(7) Uani 1 1 d . . . . .
H30 H 0.003219 0.195925 0.095418 0.019 Uiso 1 1 calc R U . . .
C31 C -0.1194(3) 0.1351(2) 0.12718(18) 0.0199(7) Uani 1 1 d . . . . .
H31 H -0.173098 0.158770 0.098663 0.024 Uiso 1 1 calc R U . . .
C32 C -0.1455(3) 0.0788(2) 0.17020(19) 0.0222(8) Uani 1 1 d . . . . .
H32 H -0.217078 0.063240 0.170674 0.027 Uiso 1 1 calc R U . . .
C33 C -0.0686(3) 0.0449(2) 0.21255(19) 0.0246(8) Uani 1 1 d . . . . .
H33 H -0.087388 0.006306 0.242230 0.030 Uiso 1 1 calc R U . . .
C34 C 0.0371(3) 0.0672(2) 0.21183(17) 0.0185(7) Uani 1 1 d . . . . .
H34 H 0.090118 0.044248 0.241305 0.022 Uiso 1 1 calc R U . . .
C35 C 0.5188(3) 0.12615(19) 0.29371(16) 0.0128(6) Uani 1 1 d . . . . .
C36 C 0.6086(3) 0.1265(2) 0.33896(17) 0.0176(7) Uani 1 1 d . . . . .
H36 H 0.674078 0.144590 0.326114 0.021 Uiso 1 1 calc R U . . .
C37 C 0.6032(3) 0.1009(2) 0.40182(18) 0.0230(8) Uani 1 1 d . . . . .
H37 H 0.664650 0.099416 0.431783 0.028 Uiso 1 1 calc R U . . .
C38 C 0.5056(3) 0.0774(2) 0.42036(17) 0.0218(8) Uani 1 1 d . . . . .
H38 H 0.499286 0.059926 0.463355 0.026 Uiso 1 1 calc R U . . .
C39 C 0.4188(3) 0.0800(2) 0.37559(16) 0.0161(7) Uani 1 1 d . . . . .
H39 H 0.351986 0.065412 0.388613 0.019 Uiso 1 1 calc R U . . .
C40 C 0.3732(3) 0.03465(19) 0.20192(15) 0.0131(6) Uani 1 1 d . . . . .
C41 C 0.3222(3) -0.0362(2) 0.18632(16) 0.0168(7) Uani 1 1 d . . . . .
H41 H 0.250836 -0.043479 0.194881 0.020 Uiso 1 1 calc R U . . .
C42 C 0.3758(3) -0.0954(2) 0.15855(17) 0.0194(7) Uani 1 1 d . . . . .
H42 H 0.341939 -0.143723 0.148546 0.023 Uiso 1 1 calc R U . . .
C43 C 0.4795(3) -0.0837(2) 0.14537(17) 0.0196(7) Uani 1 1 d . . . . .
H43 H 0.517695 -0.123884 0.126472 0.023 Uiso 1 1 calc R U . . .
C44 C 0.5258(3) -0.0133(2) 0.16007(16) 0.0154(6) Uani 1 1 d . . . . .
H44 H 0.596290 -0.004804 0.150118 0.019 Uiso 1 1 calc R U . . .
C45 C 0.2281(5) 0.1772(3) 0.5123(3) 0.0517(14) Uani 1 1 d . . . . .
H45A H 0.208646 0.206696 0.471797 0.062 Uiso 1 1 calc R U . . .
H45B H 0.193246 0.202422 0.547510 0.062 Uiso 1 1 calc R U . . .
C46 C -0.070(4) 0.1691(14) 0.3629(12) 0.0481(19) Uani 0.194(5) 1 d D . P A 1
H46A H -0.123954 0.189497 0.329468 0.058 Uiso 0.194(5) 1 calc R U P A 1
H46B H -0.000914 0.168896 0.344604 0.058 Uiso 0.194(5) 1 calc R U P A 1
Cl3A Cl -0.1053(4) 0.0671(2) 0.39600(16) 0.0365(5) Uani 0.806(5) 1 d D U P A 2
Cl4A Cl -0.1236(2) 0.23345(10) 0.42316(10) 0.0537(6) Uani 0.806(5) 1 d D U P A
2
C46A C -0.0562(7) 0.1602(4) 0.3815(4) 0.0481(19) Uani 0.806(5) 1 d D U P A 2
H46C H -0.064757 0.170923 0.334316 0.058 Uiso 0.806(5) 1 calc R U P A 2
H46D H 0.020224 0.162010 0.396228 0.058 Uiso 0.806(5) 1 calc R U P A 2

loop_
_atom_site_aniso_label
_atom_site_aniso_U_11
_atom_site_aniso_U_22
_atom_site_aniso_U_33
_atom_site_aniso_U_23
_atom_site_aniso_U_13
_atom_site_aniso_U_12
Ni1 0.0122(3) 0.0069(3) 0.0134(3) -0.0011(2) 0.0049(2) 0.0002(2)
Ni2 0.0119(3) 0.0089(3) 0.0114(3) -0.0009(2) 0.0039(2) 0.0010(2)
Fe1 0.0118(3) 0.0061(3) 0.0128(3) 0.00055(18) 0.00452(19) 0.00024(18)
Br1 0.01476(18) 0.01317(19) 0.01689(18) -0.00155(12) 0.00785(13) 0.00079(12)
Br2 0.01619(18) 0.01516(19) 0.01644(18) -0.00189(12) 0.00826(13) 0.00086(12)
P1 0.0106(3) 0.0075(4) 0.0136(4) -0.0011(3) 0.0042(3) -0.0003(3)
P2 0.0106(4) 0.0076(4) 0.0119(4) -0.0007(3) 0.0041(3) 0.0002(3)
Cl1 0.1048(13) 0.0498(8) 0.0435(7) -0.0077(6) 0.0164(7) -0.0440(8)
Cl2 0.0646(9) 0.0611(9) 0.0595(8) -0.0232(7) 0.0242(7) -0.0240(7)
Cl3 0.0485(7) 0.0301(13) 0.0327(16) -0.0023(9) 0.0141(11) 0.0028(9)
Cl4 0.0765(17) 0.0261(7) 0.0626(10) 0.0042(6) 0.0270(11) -0.0039(9)
N1 0.0174(13) 0.0077(13) 0.0143(13) -0.0001(10) 0.0034(10) 0.0020(10)
N2 0.0159(13) 0.0097(13) 0.0112(12) -0.0012(10) 0.0045(10) 0.0008(10)
C1 0.0193(16) 0.0059(15) 0.0155(15) -0.0007(11) 0.0061(12) 0.0014(12)
C2 0.0211(17) 0.0153(17) 0.0171(16) -0.0024(13) 0.0042(13) -0.0003(13)
C3 0.0250(19) 0.027(2) 0.0213(18) -0.0061(15) 0.0123(15) -0.0005(15)
C4 0.032(2) 0.031(2) 0.0163(17) -0.0076(15) 0.0069(15) 0.0001(17)
C5 0.0256(19) 0.031(2) 0.0207(18) -0.0095(15) 0.0031(15) -0.0022(16)
C6 0.0197(17) 0.0215(19) 0.0201(18) -0.0049(14) 0.0059(14) -0.0012(14)
C7 0.0112(15) 0.0163(17) 0.0136(15) -0.0065(12) 0.0054(12) -0.0057(12)
C8 0.0167(16) 0.0184(18) 0.0245(18) -0.0026(14) 0.0038(13) -0.0006(14)
C9 0.0156(17) 0.036(2) 0.0278(19) -0.0070(17) 0.0058(14) 0.0004(16)
C10 0.0179(17) 0.040(2) 0.0276(19) -0.0083(17) 0.0111(15) -0.0140(17)
C11 0.028(2) 0.020(2) 0.036(2) -0.0013(16) 0.0132(16) -0.0109(16)
C12 0.0206(17) 0.0136(17) 0.0265(18) -0.0025(14) 0.0085(14) -0.0017(14)
C13 0.0120(15) 0.0103(16) 0.0177(16) 0.0017(12) 0.0050(12) -0.0012(12)
C14 0.0129(15) 0.0101(16) 0.0223(17) -0.0027(12) 0.0042(12) -0.0035(12)
C15 0.0161(15) 0.0064(16) 0.0320(19) 0.0022(13) 0.0061(13) -0.0037(12)
C16 0.0166(16) 0.0162(18) 0.0224(17) 0.0056(13) 0.0091(13) 0.0005(13)
C17 0.0138(15) 0.0143(17) 0.0163(16) 0.0020(12) 0.0091(12) -0.0002(12)
C18 0.0103(14) 0.0093(15) 0.0167(15) 0.0009(12) 0.0028(11) 0.0013(12)
C19 0.0135(15) 0.0115(16) 0.0199(16) -0.0030(13) 0.0099(12) -0.0007(12)
C20 0.0125(15) 0.0107(16) 0.0294(18) 0.0002(14) 0.0046(13) 0.0036(12)
C21 0.0170(16) 0.0172(18) 0.0222(17) 0.0046(14) 0.0003(13) -0.0016(13)
C22 0.0171(15) 0.0165(17) 0.0137(15) 0.0023(13) 0.0022(12) -0.0026(13)
C23 0.0194(16) 0.0084(15) 0.0104(14) -0.0005(11) 0.0031(12) 0.0030(12)
C24 0.0185(16) 0.0169(18) 0.0200(17) -0.0001(13) 0.0035(13) 0.0025(13)
C25 0.0225(17) 0.026(2) 0.0220(17) -0.0009(15) 0.0091(14) 0.0064(15)
C26 0.040(2) 0.021(2) 0.0184(17) -0.0039(14) 0.0096(15) 0.0125(17)
C27 0.040(2) 0.0159(19) 0.0232(18) -0.0054(14) 0.0056(16) -0.0039(16)
C28 0.0253(18) 0.0139(17) 0.0157(16) 0.0002(13) 0.0047(13) -0.0017(14)
C29 0.0104(14) 0.0102(16) 0.0177(15) -0.0039(12) 0.0035(12) -0.0016(12)
C30 0.0160(16) 0.0134(17) 0.0196(17) 0.0009(12) 0.0043(13) 0.0004(13)
C31 0.0128(16) 0.0195(19) 0.0271(18) -0.0019(14) 0.0009(13) 0.0036(13)
C32 0.0138(16) 0.0205(19) 0.033(2) -0.0045(15) 0.0062(14) -0.0035(14)
C33 0.0241(19) 0.0200(19) 0.031(2) 0.0059(15) 0.0085(15) -0.0071(15)
C34 0.0168(16) 0.0162(18) 0.0228(17) 0.0038(13) 0.0039(13) -0.0006(13)
C35 0.0171(15) 0.0063(15) 0.0157(15) -0.0005(11) 0.0044(12) 0.0015(12)
C36 0.0158(16) 0.0151(17) 0.0223(17) 0.0021(13) 0.0031(13) 0.0010(13)
C37 0.0208(17) 0.026(2) 0.0210(17) 0.0016(14) -0.0042(14) 0.0029(15)
C38 0.031(2) 0.0197(19) 0.0143(16) 0.0041(13) 0.0001(14) 0.0023(15)
C39 0.0206(16) 0.0118(16) 0.0167(16) 0.0001(12) 0.0066(13) 0.0013(13)
C40 0.0164(15) 0.0085(15) 0.0151(15) 0.0018(12) 0.0040(12) 0.0018(12)
C41 0.0209(16) 0.0140(17) 0.0162(15) 0.0022(12) 0.0061(13) -0.0020(13)
C42 0.0256(18) 0.0099(17) 0.0226(17) 0.0007(13) 0.0023(14) -0.0019(13)
C43 0.0293(19) 0.0092(17) 0.0214(17) -0.0017(13) 0.0091(14) 0.0048(14)
C44 0.0190(16) 0.0113(16) 0.0172(15) -0.0015(12) 0.0076(12) 0.0018(13)
C45 0.065(4) 0.030(3) 0.061(4) -0.004(2) 0.013(3) -0.006(2)
C46 0.044(3) 0.051(3) 0.053(4) 0.018(3) 0.022(3) -0.001(3)
Cl3A 0.0485(7) 0.0301(13) 0.0327(16) -0.0023(9) 0.0141(11) 0.0028(9)
Cl4A 0.0765(17) 0.0261(7) 0.0626(10) 0.0042(6) 0.0270(11) -0.0039(9)
C46A 0.044(3) 0.051(3) 0.053(4) 0.018(3) 0.022(3) -0.001(3)

_geom_special_details            
;
 All esds (except the esd in the dihedral angle between two l.s. planes)
 are estimated using the full covariance matrix.  The cell esds are taken
 into account individually in the estimation of esds in distances, angles
 and torsion angles; correlations between esds in cell parameters are only
 used when they are defined by crystal symmetry.  An approximate (isotropic)
 treatment of cell esds is used for estimating esds involving l.s. planes.
;

loop_
_geom_bond_atom_site_label_1
_geom_bond_atom_site_label_2
_geom_bond_distance
_geom_bond_site_symmetry_2
_geom_bond_publ_flag
Ni1 C35 1.876(3) . ?
Ni1 N2 1.920(3) . ?
Ni1 P1 2.1603(10) . ?
Ni1 Br1 2.3701(6) . ?
Ni2 C40 1.886(3) . ?
Ni2 N1 1.922(3) . ?
Ni2 P2 2.1805(9) . ?
Ni2 Br2 2.3919(6) . ?
Fe1 C20 2.043(3) . ?
Fe1 C21 2.045(4) . ?
Fe1 C15 2.051(3) . ?
Fe1 C14 2.056(3) . ?
Fe1 C17 2.057(3) . ?
Fe1 C16 2.060(3) . ?
Fe1 C19 2.061(3) . ?
Fe1 C22 2.063(3) . ?
Fe1 C18 2.076(3) . ?
Fe1 C13 2.091(3) . ?
P1 C13 1.809(3) . ?
P1 C7 1.827(3) . ?
P1 C1 1.829(3) . ?
P2 C18 1.815(3) . ?
P2 C29 1.817(3) . ?
P2 C23 1.818(3) . ?
Cl1 C45 1.752(6) . ?
Cl2 C45 1.731(7) . ?
Cl3 C46 1.704(19) . ?
Cl4 C46 1.722(19) . ?
N1 C39 1.350(4) . ?
N1 C35 1.357(4) . ?
N2 C44 1.354(4) . ?
N2 C40 1.356(4) . ?
C1 C6 1.386(5) . ?
C1 C2 1.393(5) . ?
C2 C3 1.382(5) . ?
C2 H2 0.9500 . ?
C3 C4 1.388(6) . ?
C3 H3 0.9500 . ?
C4 C5 1.390(6) . ?
C4 H4 0.9500 . ?
C5 C6 1.395(5) . ?
C5 H5 0.9500 . ?
C6 H6 0.9500 . ?
C7 C8 1.387(5) . ?
C7 C12 1.389(5) . ?
C8 C9 1.391(5) . ?
C8 H8 0.9500 . ?
C9 C10 1.377(6) . ?
C9 H9 0.9500 . ?
C10 C11 1.399(6) . ?
C10 H10 0.9500 . ?
C11 C12 1.390(5) . ?
C11 H11 0.9500 . ?
C12 H12 0.9500 . ?
C13 C14 1.433(5) . ?
C13 C17 1.440(5) . ?
C14 C15 1.420(5) . ?
C14 H14 0.9500 . ?
C15 C16 1.427(5) . ?
C15 H15 0.9500 . ?
C16 C17 1.417(5) . ?
C16 H16 0.9500 . ?
C17 H17 0.9500 . ?
C18 C19 1.435(4) . ?
C18 C22 1.437(4) . ?
C19 C20 1.413(5) . ?
C19 H19 0.9500 . ?
C20 C21 1.420(5) . ?
C20 H20 0.9500 . ?
C21 C22 1.415(5) . ?
C21 H21 0.9500 . ?
C22 H22 0.9500 . ?
C23 C24 1.394(5) . ?
C23 C28 1.399(5) . ?
C24 C25 1.391(5) . ?
C24 H24 0.9500 . ?
C25 C26 1.392(6) . ?
C25 H25 0.9500 . ?
C26 C27 1.379(6) . ?
C26 H26 0.9500 . ?
C27 C28 1.388(5) . ?
C27 H27 0.9500 . ?
C28 H28 0.9500 . ?
C29 C34 1.390(5) . ?
C29 C30 1.400(5) . ?
C30 C31 1.389(5) . ?
C30 H30 0.9500 . ?
C31 C32 1.378(5) . ?
C31 H31 0.9500 . ?
C32 C33 1.378(6) . ?
C32 H32 0.9500 . ?
C33 C34 1.400(5) . ?
C33 H33 0.9500 . ?
C34 H34 0.9500 . ?
C35 C36 1.406(5) . ?
C36 C37 1.381(5) . ?
C36 H36 0.9500 . ?
C37 C38 1.394(5) . ?
C37 H37 0.9500 . ?
C38 C39 1.371(5) . ?
C38 H38 0.9500 . ?
C39 H39 0.9500 . ?
C40 C41 1.403(5) . ?
C41 C42 1.381(5) . ?
C41 H41 0.9500 . ?
C42 C43 1.386(5) . ?
C42 H42 0.9500 . ?
C43 C44 1.367(5) . ?
C43 H43 0.9500 . ?
C44 H44 0.9500 . ?
C45 H45A 0.9900 . ?
C45 H45B 0.9900 . ?
C46 H46A 0.9900 . ?
C46 H46B 0.9900 . ?
Cl3A C46A 1.756(7) . ?
Cl4A C46A 1.791(8) . ?
C46A H46C 0.9900 . ?
C46A H46D 0.9900 . ?

loop_
_geom_angle_atom_site_label_1
_geom_angle_atom_site_label_2
_geom_angle_atom_site_label_3
_geom_angle
_geom_angle_site_symmetry_1
_geom_angle_site_symmetry_3
_geom_angle_publ_flag
C35 Ni1 N2 86.80(13) . . ?
C35 Ni1 P1 92.84(10) . . ?
N2 Ni1 P1 166.12(9) . . ?
C35 Ni1 Br1 163.51(11) . . ?
N2 Ni1 Br1 94.02(8) . . ?
P1 Ni1 Br1 90.24(3) . . ?
C40 Ni2 N1 86.83(13) . . ?
C40 Ni2 P2 91.79(10) . . ?
N1 Ni2 P2 165.58(9) . . ?
C40 Ni2 Br2 162.06(10) . . ?
N1 Ni2 Br2 92.68(8) . . ?
P2 Ni2 Br2 93.00(3) . . ?
C20 Fe1 C21 40.65(15) . . ?
C20 Fe1 C15 100.85(14) . . ?
C21 Fe1 C15 105.53(15) . . ?
C20 Fe1 C14 111.49(14) . . ?
C21 Fe1 C14 139.11(14) . . ?
C15 Fe1 C14 40.46(14) . . ?
C20 Fe1 C17 163.95(14) . . ?
C21 Fe1 C17 129.04(14) . . ?
C15 Fe1 C17 68.04(14) . . ?
C14 Fe1 C17 68.15(14) . . ?
C20 Fe1 C16 123.91(14) . . ?
C21 Fe1 C16 101.05(14) . . ?
C15 Fe1 C16 40.60(14) . . ?
C14 Fe1 C16 68.12(14) . . ?
C17 Fe1 C16 40.25(13) . . ?
C20 Fe1 C19 40.28(14) . . ?
C21 Fe1 C19 68.05(14) . . ?
C15 Fe1 C19 128.84(14) . . ?
C14 Fe1 C19 111.82(14) . . ?
C17 Fe1 C19 155.70(14) . . ?
C16 Fe1 C19 163.94(14) . . ?
C20 Fe1 C22 68.16(14) . . ?
C21 Fe1 C22 40.30(14) . . ?
C15 Fe1 C22 138.97(14) . . ?
C14 Fe1 C22 179.37(14) . . ?
C17 Fe1 C22 112.03(14) . . ?
C16 Fe1 C22 111.59(14) . . ?
C19 Fe1 C22 68.29(13) . . ?
C20 Fe1 C18 67.99(13) . . ?
C21 Fe1 C18 67.95(13) . . ?
C15 Fe1 C18 168.57(13) . . ?
C14 Fe1 C18 139.85(13) . . ?
C17 Fe1 C18 123.38(13) . . ?
C16 Fe1 C18 147.85(14) . . ?
C19 Fe1 C18 40.59(12) . . ?
C22 Fe1 C18 40.62(13) . . ?
C20 Fe1 C13 147.58(14) . . ?
C21 Fe1 C13 168.79(14) . . ?
C15 Fe1 C13 68.01(13) . . ?
C14 Fe1 C13 40.43(13) . . ?
C17 Fe1 C13 40.61(13) . . ?
C16 Fe1 C13 67.99(13) . . ?
C19 Fe1 C13 123.17(13) . . ?
C22 Fe1 C13 140.08(14) . . ?
C18 Fe1 C13 119.94(13) . . ?
C13 P1 C7 102.50(16) . . ?
C13 P1 C1 103.34(15) . . ?
C7 P1 C1 102.09(15) . . ?
C13 P1 Ni1 114.08(11) . . ?
C7 P1 Ni1 115.91(11) . . ?
C1 P1 Ni1 116.96(11) . . ?
C18 P2 C29 102.49(15) . . ?
C18 P2 C23 104.99(15) . . ?
C29 P2 C23 102.28(15) . . ?
C18 P2 Ni2 114.50(11) . . ?
C29 P2 Ni2 115.16(11) . . ?
C23 P2 Ni2 115.74(11) . . ?
C39 N1 C35 120.6(3) . . ?
C39 N1 Ni2 125.8(2) . . ?
C35 N1 Ni2 113.4(2) . . ?
C44 N2 C40 120.2(3) . . ?
C44 N2 Ni1 125.3(2) . . ?
C40 N2 Ni1 114.2(2) . . ?
C6 C1 C2 119.3(3) . . ?
C6 C1 P1 121.9(3) . . ?
C2 C1 P1 118.5(3) . . ?
C3 C2 C1 120.4(3) . . ?
C3 C2 H2 119.8 . . ?
C1 C2 H2 119.8 . . ?
C2 C3 C4 120.4(4) . . ?
C2 C3 H3 119.8 . . ?
C4 C3 H3 119.8 . . ?
C3 C4 C5 119.6(3) . . ?
C3 C4 H4 120.2 . . ?
C5 C4 H4 120.2 . . ?
C4 C5 C6 119.9(4) . . ?
C4 C5 H5 120.0 . . ?
C6 C5 H5 120.0 . . ?
C1 C6 C5 120.4(3) . . ?
C1 C6 H6 119.8 . . ?
C5 C6 H6 119.8 . . ?
C8 C7 C12 119.5(3) . . ?
C8 C7 P1 118.9(3) . . ?
C12 C7 P1 121.3(3) . . ?
C7 C8 C9 120.2(4) . . ?
C7 C8 H8 119.9 . . ?
C9 C8 H8 119.9 . . ?
C10 C9 C8 120.3(4) . . ?
C10 C9 H9 119.8 . . ?
C8 C9 H9 119.8 . . ?
C9 C10 C11 120.0(3) . . ?
C9 C10 H10 120.0 . . ?
C11 C10 H10 120.0 . . ?
C12 C11 C10 119.5(4) . . ?
C12 C11 H11 120.3 . . ?
C10 C11 H11 120.3 . . ?
C7 C12 C11 120.5(4) . . ?
C7 C12 H12 119.7 . . ?
C11 C12 H12 119.7 . . ?
C14 C13 C17 106.7(3) . . ?
C14 C13 P1 124.2(3) . . ?
C17 C13 P1 126.9(3) . . ?
C14 C13 Fe1 68.47(19) . . ?
C17 C13 Fe1 68.43(19) . . ?
P1 C13 Fe1 141.30(18) . . ?
C15 C14 C13 108.6(3) . . ?
C15 C14 Fe1 69.59(19) . . ?
C13 C14 Fe1 71.10(19) . . ?
C15 C14 H14 125.7 . . ?
C13 C14 H14 125.7 . . ?
Fe1 C14 H14 125.2 . . ?
C14 C15 C16 108.2(3) . . ?
C14 C15 Fe1 69.95(19) . . ?
C16 C15 Fe1 70.04(19) . . ?
C14 C15 H15 125.9 . . ?
C16 C15 H15 125.9 . . ?
Fe1 C15 H15 125.7 . . ?
C17 C16 C15 107.9(3) . . ?
C17 C16 Fe1 69.76(19) . . ?
C15 C16 Fe1 69.35(19) . . ?
C17 C16 H16 126.1 . . ?
C15 C16 H16 126.1 . . ?
Fe1 C16 H16 126.4 . . ?
C16 C17 C13 108.7(3) . . ?
C16 C17 Fe1 69.99(19) . . ?
C13 C17 Fe1 70.96(18) . . ?
C16 C17 H17 125.7 . . ?
C13 C17 H17 125.7 . . ?
Fe1 C17 H17 125.0 . . ?
C19 C18 C22 107.4(3) . . ?
C19 C18 P2 124.2(3) . . ?
C22 C18 P2 126.0(3) . . ?
C19 C18 Fe1 69.12(18) . . ?
C22 C18 Fe1 69.20(19) . . ?
P2 C18 Fe1 140.83(17) . . ?
C20 C19 C18 108.0(3) . . ?
C20 C19 Fe1 69.20(19) . . ?
C18 C19 Fe1 70.30(18) . . ?
C20 C19 H19 126.0 . . ?
C18 C19 H19 126.0 . . ?
Fe1 C19 H19 126.1 . . ?
C19 C20 C21 108.4(3) . . ?
C19 C20 Fe1 70.52(19) . . ?
C21 C20 Fe1 69.7(2) . . ?
C19 C20 H20 125.8 . . ?
C21 C20 H20 125.8 . . ?
Fe1 C20 H20 125.5 . . ?
C22 C21 C20 108.5(3) . . ?
C22 C21 Fe1 70.6(2) . . ?
C20 C21 Fe1 69.6(2) . . ?
C22 C21 H21 125.7 . . ?
C20 C21 H21 125.7 . . ?
Fe1 C21 H21 125.7 . . ?
C21 C22 C18 107.7(3) . . ?
C21 C22 Fe1 69.1(2) . . ?
C18 C22 Fe1 70.19(19) . . ?
C21 C22 H22 126.1 . . ?
C18 C22 H22 126.1 . . ?
Fe1 C22 H22 126.1 . . ?
C24 C23 C28 118.9(3) . . ?
C24 C23 P2 118.8(3) . . ?
C28 C23 P2 121.4(3) . . ?
C25 C24 C23 120.8(3) . . ?
C25 C24 H24 119.6 . . ?
C23 C24 H24 119.6 . . ?
C24 C25 C26 119.5(3) . . ?
C24 C25 H25 120.3 . . ?
C26 C25 H25 120.3 . . ?
C27 C26 C25 120.1(3) . . ?
C27 C26 H26 119.9 . . ?
C25 C26 H26 119.9 . . ?
C26 C27 C28 120.6(4) . . ?
C26 C27 H27 119.7 . . ?
C28 C27 H27 119.7 . . ?
C27 C28 C23 120.1(3) . . ?
C27 C28 H28 120.0 . . ?
C23 C28 H28 120.0 . . ?
C34 C29 C30 119.6(3) . . ?
C34 C29 P2 119.0(3) . . ?
C30 C29 P2 121.3(3) . . ?
C31 C30 C29 119.9(3) . . ?
C31 C30 H30 120.1 . . ?
C29 C30 H30 120.1 . . ?
C32 C31 C30 120.2(3) . . ?
C32 C31 H31 119.9 . . ?
C30 C31 H31 119.9 . . ?
C31 C32 C33 120.6(3) . . ?
C31 C32 H32 119.7 . . ?
C33 C32 H32 119.7 . . ?
C32 C33 C34 120.0(3) . . ?
C32 C33 H33 120.0 . . ?
C34 C33 H33 120.0 . . ?
C29 C34 C33 119.8(3) . . ?
C29 C34 H34 120.1 . . ?
C33 C34 H34 120.1 . . ?
N1 C35 C36 118.6(3) . . ?
N1 C35 Ni1 119.9(2) . . ?
C36 C35 Ni1 121.2(3) . . ?
C37 C36 C35 121.0(3) . . ?
C37 C36 H36 119.5 . . ?
C35 C36 H36 119.5 . . ?
C36 C37 C38 118.6(3) . . ?
C36 C37 H37 120.7 . . ?
C38 C37 H37 120.7 . . ?
C39 C38 C37 119.0(3) . . ?
C39 C38 H38 120.5 . . ?
C37 C38 H38 120.5 . . ?
N1 C39 C38 122.2(3) . . ?
N1 C39 H39 118.9 . . ?
C38 C39 H39 118.9 . . ?
N2 C40 C41 119.3(3) . . ?
N2 C40 Ni2 119.0(2) . . ?
C41 C40 Ni2 121.6(2) . . ?
C42 C41 C40 120.0(3) . . ?
C42 C41 H41 120.0 . . ?
C40 C41 H41 120.0 . . ?
C41 C42 C43 119.5(3) . . ?
C41 C42 H42 120.3 . . ?
C43 C42 H42 120.3 . . ?
C44 C43 C42 118.8(3) . . ?
C44 C43 H43 120.6 . . ?
C42 C43 H43 120.6 . . ?
N2 C44 C43 122.2(3) . . ?
N2 C44 H44 118.9 . . ?
C43 C44 H44 118.9 . . ?
Cl2 C45 Cl1 113.1(3) . . ?
Cl2 C45 H45A 108.9 . . ?
Cl1 C45 H45A 108.9 . . ?
Cl2 C45 H45B 108.9 . . ?
Cl1 C45 H45B 108.9 . . ?
H45A C45 H45B 107.8 . . ?
Cl3 C46 Cl4 108.7(16) . . ?
Cl3 C46 H46A 109.9 . . ?
Cl4 C46 H46A 109.9 . . ?
Cl3 C46 H46B 109.9 . . ?
Cl4 C46 H46B 109.9 . . ?
H46A C46 H46B 108.3 . . ?
Cl3A C46A Cl4A 111.4(5) . . ?
Cl3A C46A H46C 109.3 . . ?
Cl4A C46A H46C 109.3 . . ?
Cl3A C46A H46D 109.3 . . ?
Cl4A C46A H46D 109.3 . . ?
H46C C46A H46D 108.0 . . ?

loop_
_geom_torsion_atom_site_label_1
_geom_torsion_atom_site_label_2
_geom_torsion_atom_site_label_3
_geom_torsion_atom_site_label_4
_geom_torsion
_geom_torsion_site_symmetry_1
_geom_torsion_site_symmetry_2
_geom_torsion_site_symmetry_3
_geom_torsion_site_symmetry_4
_geom_torsion_publ_flag
C13 P1 C1 C6 -123.6(3) . . . . ?
C7 P1 C1 C6 -17.5(3) . . . . ?
Ni1 P1 C1 C6 110.1(3) . . . . ?
C13 P1 C1 C2 62.4(3) . . . . ?
C7 P1 C1 C2 168.6(3) . . . . ?
Ni1 P1 C1 C2 -63.8(3) . . . . ?
C6 C1 C2 C3 0.9(5) . . . . ?
P1 C1 C2 C3 175.0(3) . . . . ?
C1 C2 C3 C4 -0.9(6) . . . . ?
C2 C3 C4 C5 0.2(6) . . . . ?
C3 C4 C5 C6 0.5(7) . . . . ?
C2 C1 C6 C5 -0.1(6) . . . . ?
P1 C1 C6 C5 -174.0(3) . . . . ?
C4 C5 C6 C1 -0.6(6) . . . . ?
C13 P1 C7 C8 -162.8(3) . . . . ?
C1 P1 C7 C8 90.4(3) . . . . ?
Ni1 P1 C7 C8 -37.9(3) . . . . ?
C13 P1 C7 C12 23.0(3) . . . . ?
C1 P1 C7 C12 -83.8(3) . . . . ?
Ni1 P1 C7 C12 147.9(2) . . . . ?
C12 C7 C8 C9 1.4(5) . . . . ?
P1 C7 C8 C9 -172.9(3) . . . . ?
C7 C8 C9 C10 -0.1(6) . . . . ?
C8 C9 C10 C11 -1.3(6) . . . . ?
C9 C10 C11 C12 1.3(6) . . . . ?
C8 C7 C12 C11 -1.4(5) . . . . ?
P1 C7 C12 C11 172.8(3) . . . . ?
C10 C11 C12 C7 0.0(6) . . . . ?
C7 P1 C13 C14 -90.3(3) . . . . ?
C1 P1 C13 C14 15.6(3) . . . . ?
Ni1 P1 C13 C14 143.6(2) . . . . ?
C7 P1 C13 C17 70.2(3) . . . . ?
C1 P1 C13 C17 176.0(3) . . . . ?
Ni1 P1 C13 C17 -56.0(3) . . . . ?
C7 P1 C13 Fe1 171.8(3) . . . . ?
C1 P1 C13 Fe1 -82.4(3) . . . . ?
Ni1 P1 C13 Fe1 45.7(3) . . . . ?
C17 C13 C14 C15 -1.8(4) . . . . ?
P1 C13 C14 C15 162.0(2) . . . . ?
Fe1 C13 C14 C15 -59.7(2) . . . . ?
C17 C13 C14 Fe1 58.0(2) . . . . ?
P1 C13 C14 Fe1 -138.3(3) . . . . ?
C13 C14 C15 C16 0.8(4) . . . . ?
Fe1 C14 C15 C16 -59.9(2) . . . . ?
C13 C14 C15 Fe1 60.7(2) . . . . ?
C14 C15 C16 C17 0.5(4) . . . . ?
Fe1 C15 C16 C17 -59.3(2) . . . . ?
C14 C15 C16 Fe1 59.8(2) . . . . ?
C15 C16 C17 C13 -1.6(4) . . . . ?
Fe1 C16 C17 C13 -60.7(2) . . . . ?
C15 C16 C17 Fe1 59.1(2) . . . . ?
C14 C13 C17 C16 2.1(4) . . . . ?
P1 C13 C17 C16 -161.1(3) . . . . ?
Fe1 C13 C17 C16 60.1(2) . . . . ?
C14 C13 C17 Fe1 -58.0(2) . . . . ?
P1 C13 C17 Fe1 138.8(3) . . . . ?
C29 P2 C18 C19 71.6(3) . . . . ?
C23 P2 C18 C19 178.2(3) . . . . ?
Ni2 P2 C18 C19 -53.8(3) . . . . ?
C29 P2 C18 C22 -88.4(3) . . . . ?
C23 P2 C18 C22 18.2(3) . . . . ?
Ni2 P2 C18 C22 146.2(3) . . . . ?
C29 P2 C18 Fe1 170.3(3) . . . . ?
C23 P2 C18 Fe1 -83.1(3) . . . . ?
Ni2 P2 C18 Fe1 44.9(3) . . . . ?
C22 C18 C19 C20 0.4(4) . . . . ?
P2 C18 C19 C20 -162.8(2) . . . . ?
Fe1 C18 C19 C20 59.2(2) . . . . ?
C22 C18 C19 Fe1 -58.8(2) . . . . ?
P2 C18 C19 Fe1 138.1(2) . . . . ?
C18 C19 C20 C21 -0.2(4) . . . . ?
Fe1 C19 C20 C21 59.7(2) . . . . ?
C18 C19 C20 Fe1 -59.8(2) . . . . ?
C19 C20 C21 C22 -0.1(4) . . . . ?
Fe1 C20 C21 C22 60.1(2) . . . . ?
C19 C20 C21 Fe1 -60.2(2) . . . . ?
C20 C21 C22 C18 0.3(4) . . . . ?
Fe1 C21 C22 C18 59.8(2) . . . . ?
C20 C21 C22 Fe1 -59.5(2) . . . . ?
C19 C18 C22 C21 -0.4(4) . . . . ?
P2 C18 C22 C21 162.3(2) . . . . ?
Fe1 C18 C22 C21 -59.2(2) . . . . ?
C19 C18 C22 Fe1 58.7(2) . . . . ?
P2 C18 C22 Fe1 -138.5(3) . . . . ?
C18 P2 C23 C24 61.2(3) . . . . ?
C29 P2 C23 C24 167.9(3) . . . . ?
Ni2 P2 C23 C24 -66.1(3) . . . . ?
C18 P2 C23 C28 -129.5(3) . . . . ?
C29 P2 C23 C28 -22.8(3) . . . . ?
Ni2 P2 C23 C28 103.2(3) . . . . ?
C28 C23 C24 C25 -1.4(5) . . . . ?
P2 C23 C24 C25 168.2(3) . . . . ?
C23 C24 C25 C26 0.6(6) . . . . ?
C24 C25 C26 C27 0.5(6) . . . . ?
C25 C26 C27 C28 -0.8(6) . . . . ?
C26 C27 C28 C23 0.0(6) . . . . ?
C24 C23 C28 C27 1.0(5) . . . . ?
P2 C23 C28 C27 -168.3(3) . . . . ?
C18 P2 C29 C34 -146.6(3) . . . . ?
C23 P2 C29 C34 104.8(3) . . . . ?
Ni2 P2 C29 C34 -21.6(3) . . . . ?
C18 P2 C29 C30 38.1(3) . . . . ?
C23 P2 C29 C30 -70.5(3) . . . . ?
Ni2 P2 C29 C30 163.1(2) . . . . ?
C34 C29 C30 C31 -0.5(5) . . . . ?
P2 C29 C30 C31 174.8(3) . . . . ?
C29 C30 C31 C32 -0.6(5) . . . . ?
C30 C31 C32 C33 1.0(6) . . . . ?
C31 C32 C33 C34 -0.4(6) . . . . ?
C30 C29 C34 C33 1.1(5) . . . . ?
P2 C29 C34 C33 -174.3(3) . . . . ?
C32 C33 C34 C29 -0.7(6) . . . . ?
C39 N1 C35 C36 0.1(5) . . . . ?
Ni2 N1 C35 C36 175.5(2) . . . . ?
C39 N1 C35 Ni1 173.7(2) . . . . ?
Ni2 N1 C35 Ni1 -10.9(3) . . . . ?
N2 Ni1 C35 N1 -54.6(3) . . . . ?
P1 Ni1 C35 N1 111.6(3) . . . . ?
Br1 Ni1 C35 N1 -147.9(3) . . . . ?
N2 Ni1 C35 C36 118.9(3) . . . . ?
P1 Ni1 C35 C36 -75.0(3) . . . . ?
Br1 Ni1 C35 C36 25.5(6) . . . . ?
N1 C35 C36 C37 2.2(5) . . . . ?
Ni1 C35 C36 C37 -171.4(3) . . . . ?
C35 C36 C37 C38 -2.4(6) . . . . ?
C36 C37 C38 C39 0.4(6) . . . . ?
C35 N1 C39 C38 -2.1(5) . . . . ?
Ni2 N1 C39 C38 -176.8(3) . . . . ?
C37 C38 C39 N1 1.8(6) . . . . ?
C44 N2 C40 C41 0.0(5) . . . . ?
Ni1 N2 C40 C41 174.9(2) . . . . ?
C44 N2 C40 Ni2 174.6(2) . . . . ?
Ni1 N2 C40 Ni2 -10.5(3) . . . . ?
N1 Ni2 C40 N2 -55.1(3) . . . . ?
P2 Ni2 C40 N2 110.6(2) . . . . ?
Br2 Ni2 C40 N2 -144.0(2) . . . . ?
N1 Ni2 C40 C41 119.4(3) . . . . ?
P2 Ni2 C40 C41 -75.0(3) . . . . ?
Br2 Ni2 C40 C41 30.5(5) . . . . ?
N2 C40 C41 C42 1.2(5) . . . . ?
Ni2 C40 C41 C42 -173.3(3) . . . . ?
C40 C41 C42 C43 -1.0(5) . . . . ?
C41 C42 C43 C44 -0.3(5) . . . . ?
C40 N2 C44 C43 -1.3(5) . . . . ?
Ni1 N2 C44 C43 -175.7(3) . . . . ?
C42 C43 C44 N2 1.5(5) . . . . ?

_refine_diff_density_max         1.296
_refine_diff_density_min         -0.926
_refine_diff_density_rms         0.134

_shelx_res_file                  
;
TITL SIR97 run in space group P 1 21/n 1
    shelx.res
    created by SHELXL-2018/3 at 11:55:29 on 30-Oct-2020
CELL  1.54184  12.7154  17.1989  20.6947   90.000   95.540   90.000
ZERR     4.00   0.0001   0.0002   0.0002    0.000    0.001    0.000
LATT   1
SYMM  1/2 - X, 1/2 + Y, 1/2 - Z
SFAC  NI   FE   BR   P    CL   N    C    H
UNIT  8 4 8 8 16 8 184 160
MERG   2
DFIX  1.75 .02 CL3 C46 C46 CL4 CL3A C46A C46A CL4A
EADP  C46 C46A
eadp cl3 cl3a
eadp cl4 cl4a
DELU  0.010 0.010 CL3A CL4A C46A
SIMU  0.020 0.020 1.700 CL3A CL4A C46A
ISOR    0.005  0.05  C46A
FMAP   2
PLAN   25
ACTA   140.00
BOND   $H
CONF
L.S.  10
TEMP  -150.00
WGHT    0.081500    4.501800
FVAR       2.00294   0.19406
NI1   1    0.529001    0.147396    0.205614    11.00000    0.01220    0.00695 =
         0.01343   -0.00106    0.00485    0.00017
NI2   1    0.308502    0.113076    0.248004    11.00000    0.01186    0.00885 =
         0.01140   -0.00085    0.00389    0.00097
FE1   2    0.302245    0.341095    0.136148    11.00000    0.01179    0.00607 =
         0.01285    0.00055    0.00452    0.00024
BR1   3    0.591953    0.161069    0.102084    11.00000    0.01476    0.01317 =
         0.01689   -0.00155    0.00785    0.00079
BR2   3    0.201945    0.177815    0.320532    11.00000    0.01619    0.01516 =
         0.01644   -0.00189    0.00826    0.00086
P1    4    0.550302    0.270527    0.222869    11.00000    0.01059    0.00748 =
         0.01361   -0.00106    0.00421   -0.00035
P2    4    0.203174    0.144555    0.162586    11.00000    0.01057    0.00763 =
         0.01189   -0.00070    0.00406    0.00022
CL1   5    0.180900    0.081833    0.502230    11.00000    0.10479    0.04980 =
         0.04354   -0.00773    0.01641   -0.04404
CL2   5    0.363715    0.181937    0.530672    11.00000    0.06461    0.06111 =
         0.05952   -0.02322    0.02417   -0.02398
PART  1
CL3   5   -0.102448    0.077036    0.384121    21.00000    0.04855    0.03008 =
         0.03271   -0.00232    0.01408    0.00283
CL4   5   -0.063623    0.227127    0.430964    21.00000    0.07649    0.02606 =
         0.06261    0.00417    0.02697   -0.00387
PART  0
N1    6    0.425315    0.102535    0.313600    11.00000    0.01739    0.00771 =
         0.01425   -0.00010    0.00341    0.00203
N2    6    0.474552    0.044609    0.188332    11.00000    0.01594    0.00969 =
         0.01121   -0.00122    0.00446    0.00079
C1    7    0.533377    0.305730    0.304608    11.00000    0.01931    0.00592 =
         0.01553   -0.00073    0.00612    0.00136
C2    7    0.434303    0.298960    0.327491    11.00000    0.02108    0.01532 =
         0.01714   -0.00241    0.00424   -0.00032
AFIX  43
H2    8    0.376161    0.280294    0.299499    11.00000   -1.20000
AFIX   0
C3    7    0.420082    0.319243    0.390698    11.00000    0.02503    0.02721 =
         0.02130   -0.00606    0.01227   -0.00054
AFIX  43
H3    8    0.351992    0.315161    0.405681    11.00000   -1.20000
AFIX   0
C4    7    0.504622    0.345529    0.432404    11.00000    0.03227    0.03111 =
         0.01626   -0.00763    0.00690    0.00008
AFIX  43
H4    8    0.494640    0.359248    0.475858    11.00000   -1.20000
AFIX   0
C5    7    0.604029    0.351650    0.410163    11.00000    0.02560    0.03069 =
         0.02074   -0.00948    0.00312   -0.00220
AFIX  43
H5    8    0.662417    0.369168    0.438532    11.00000   -1.20000
AFIX   0
C6    7    0.617919    0.332033    0.346128    11.00000    0.01967    0.02147 =
         0.02014   -0.00494    0.00594   -0.00116
AFIX  43
H6    8    0.685757    0.336737    0.330893    11.00000   -1.20000
AFIX   0
C7    7    0.679863    0.309763    0.209188    11.00000    0.01116    0.01626 =
         0.01364   -0.00650    0.00544   -0.00568
C8    7    0.769083    0.265356    0.226729    11.00000    0.01674    0.01842 =
         0.02450   -0.00262    0.00382   -0.00064
AFIX  43
H8    8    0.761796    0.213270    0.240914    11.00000   -1.20000
AFIX   0
C9    7    0.869205    0.296845    0.223614    11.00000    0.01558    0.03604 =
         0.02780   -0.00699    0.00581    0.00042
AFIX  43
H9    8    0.930068    0.266179    0.235734    11.00000   -1.20000
AFIX   0
C10   7    0.880543    0.372260    0.203047    11.00000    0.01786    0.03960 =
         0.02763   -0.00827    0.01107   -0.01397
AFIX  43
H10   8    0.949085    0.393869    0.201847    11.00000   -1.20000
AFIX   0
C11   7    0.791087    0.417029    0.183924    11.00000    0.02761    0.02016 =
         0.03562   -0.00133    0.01323   -0.01085
AFIX  43
H11   8    0.798535    0.468726    0.168852    11.00000   -1.20000
AFIX   0
C12   7    0.691233    0.385285    0.187148    11.00000    0.02062    0.01359 =
         0.02648   -0.00255    0.00853   -0.00172
AFIX  43
H12   8    0.630268    0.415479    0.174175    11.00000   -1.20000
AFIX   0
C13   7    0.461440    0.331318    0.171390    11.00000    0.01205    0.01035 =
         0.01771    0.00168    0.00501   -0.00116
C14   7    0.416198    0.402317    0.192154    11.00000    0.01295    0.01015 =
         0.02227   -0.00268    0.00415   -0.00350
AFIX  43
H14   8    0.411807    0.417600    0.235925    11.00000   -1.20000
AFIX   0
C15   7    0.379031    0.445994    0.136316    11.00000    0.01615    0.00637 =
         0.03199    0.00215    0.00610   -0.00374
AFIX  43
H15   8    0.346371    0.495673    0.136320    11.00000   -1.20000
AFIX   0
C16   7    0.399251    0.402325    0.080227    11.00000    0.01658    0.01617 =
         0.02241    0.00558    0.00906    0.00051
AFIX  43
H16   8    0.382917    0.417940    0.036373    11.00000   -1.20000
AFIX   0
C17   7    0.447999    0.331550    0.101499    11.00000    0.01382    0.01430 =
         0.01630    0.00198    0.00906   -0.00016
AFIX  43
H17   8    0.468432    0.290972    0.074183    11.00000   -1.20000
AFIX   0
C18   7    0.200860    0.247548    0.143484    11.00000    0.01035    0.00929 =
         0.01668    0.00092    0.00276    0.00131
C19   7    0.180130    0.307679    0.188622    11.00000    0.01349    0.01151 =
         0.01990   -0.00305    0.00985   -0.00072
AFIX  43
H19   8    0.183565    0.302421    0.234475    11.00000   -1.20000
AFIX   0
C20   7    0.153709    0.376085    0.152866    11.00000    0.01245    0.01072 =
         0.02938    0.00024    0.00465    0.00362
AFIX  43
H20   8    0.136125    0.424808    0.170584    11.00000   -1.20000
AFIX   0
C21   7    0.157923    0.359588    0.085943    11.00000    0.01700    0.01722 =
         0.02216    0.00462    0.00027   -0.00156
AFIX  43
H21   8    0.143494    0.395426    0.051289    11.00000   -1.20000
AFIX   0
C22   7    0.187226    0.280792    0.079533    11.00000    0.01713    0.01654 =
         0.01372    0.00230    0.00218   -0.00261
AFIX  43
H22   8    0.196260    0.254585    0.040039    11.00000   -1.20000
AFIX   0
C23   7    0.228600    0.096436    0.087464    11.00000    0.01937    0.00839 =
         0.01043   -0.00052    0.00308    0.00297
[truncated: 3,266,073 more chars]
